# Supplementary material for: From 2015 to 2023, eight years of empirical research on research integrity: a scoping review
Source: Res Integr Peer Rev. 2025 Apr 30;10:5. doi: 10.1186/s41073-025-00163-1 (PMC12042460; doi:10.1186/s41073-025-00163-1)
Supplement: Supplementary file 2 — Additional file 2. Correspondence table. The list of motivated modifications to the classification process from the Aubert Bonn & Pinxten methodology. [file 41073_2025_163_MOESM2_ESM.xlsx]

## Sheet: Conversion table
Topic of interest				Aim				Sub-aim				General methodology				Population studied				Description and solution study correspondance table				Bad apple and wicked system correspondance table
Thematic question	What topics does the empirical literature on RI explore?			Thematic question	What are the primary objectives of the empirical literature on RI?			Thematic question	Does the empirical literature on RI primarily focus on identifying individual transgressions or systemic flaws?			Thematic question	What methodologies are prevalent in the empirical literature on RI?			Thematic question	What are the populations or organizations studied in the empirical literature on RI?			Correspondance table used for the comparison of the "describing" and "solutions" studies				Correspondance table used for the comparison of the Bad apple and wicked system. Aubert Bonn & Pinxten (data extracted from their figure 5)
Vendé et al.	Modification done	Reason		Vendé et al.	Modification done	Reason		Vendé et al.	Modification done	Reason		Vendé et al.	Modification done	Reason		Vendé et al.	Modification done	Reason		Aubert Bonn & Pinxten (data extracted from their table 3)	Describing studies (what is it/How much there is)	Solution testing studies		Total		System	Personal
QRP	Addition of QRP and misconduct (general), Authorship and collaborations, Conflicts of interest	Reorganized to follow the classical FPP/QRP dichotomy		Allegations, sanctions, disclosure of cases	Moved from Topic of interest	Considered to be an aim rather than a topic		Personal	Not modified			Experiment/simulation/quasi-experiment	New	Conducting experiments or simulations is so common in empirical sciences that its absence from the original list might seem odd. The reason for its absence may be that most RI studies involving some form of experiment tend to focus on tool building or theory validation. In practice there is little difference between the previous classification using Tool building or validation and our using Exper…		Researchers as peer reviewers	Renamed from Peer reviewers	Renamed for clarity, peer reviewer are also researchers		Surveys, interviews, or focus groups				Awareness and compliance	Mentoring		4
FFP	Addition of Plagiarism, CV and application misrepresentation	Reorganized to follow the classical FPP/QRP dichotomy		Level of awareness and compliance	Moved from Sub-aim. Renamed from Awareness and compliance	Too general to be a Sub-aim. Improved clarity and better match the nature of the thematic question		System	Not modified			Metascience study	Renamed from Bibliometric study	Bibliometric study was changed so to include systematic reviews, which are not strictly bibliometric studies		Public researchers	Partial addition from Researchers, Clinical professional	Researchers was too vague to meaningfully answer the thematic question.		Describe, explore, or quantify	113				Inadequate oversight or policies	3
FFP and QRP	New	Reorganized to follow the classical FPP/QRP dichotomy		Exploration of the consequences of misconducts	Renamed from Consequences	Improved clarity and better match the nature of the thematic question		Mixed	New	We found this category lacking this characteristic		Content and textual analysis	Not modified			Private researchers	Partial addition from Researchers, Clinical professional	Researchers was too vague to meaningfully answer the thematic question.		Assess approach efficacy		41			Lack of awareness		3
Guidelines and policies	Not modified			Assess an approach efficacy (+sub-aim)	Partial addition of Approaches. Supplemented by the sub-aims.	Approaches was made redundant because of the fusion of the categories. It meaning is close to building capacity. And just like we want to know which hypothesis is motivating the new approaches, we want to know which hypothesis are behind the old approach which are being assessed.						Investigation or forensic analysis	Not modified			Researchers in a leadership position	Partial addition from Researchers, Clinical professional	Researchers was too vague to meaningfully answer the thematic question.		Test a hypothesis		18			Training		49
Research infrastructures and environments	Not modified			Capacity building (+sub-aim)	Partial addition of Approaches, Addition of Build Approach, Build or validate research tool	Improved clarity and generalization						Interviews/focus group	Partial addition of Surveys, interviews, or focus groups			PhD students	Renamed from Students	The only students considered were PhD students. Hence, Student was renamed to PhD student.		Build or validate research tool		1			Guidelines	27
Research on RI research	Not modified			Research of determinants (+sub-aim)	Renamed from Determinants	Improved clarity and better match the nature of the thematic question						Surveys	Partial addition of Surveys, interviews, or focus groups			Researchers as RI officers	Renamed from RI officers	Renamed for clarity, RI officers are also researchers		Build approach		2			Detection, prediction and whistleblowing	12
Research integrity training, education, and mentorship	Renamed from RCR training, education, and mentorship	Respect of naming convention		Definition of notion	New	We found this dimension lacking this characteristic										Editors	Not modified							System		31
Publication ethics	Not modified			Denounce or detect FFP	Addition of Denounce or detect QRP and misconduct	Denounce or detect QRP and misconduct was too vague to meanigfully answer the thematic question										Industries	Not modified			Content and textual analysis				Personal			30
Peer review	Not modified			Denounce or detect QRP	Addition of Denounce or detect QRP and misconduct	Denounce or detect QRP and misconduct was too vague to meanigfully answer the thematic question										Institutions	Not modified			Describe, explore, or quantify	35			Total		73	86
				Find the occurrence of FFP	Addition of Denounce or detect QRP and misconduct	Denounce or detect QRP and misconduct was too vague to meanigfully answer the thematic question										Participants/public/medias	Not modified			Assess approach efficacy		11		%		45.9119	54.0881
				Find the occurrence of QRP	Addition of Denounce or detect QRP and misconduct	Denounce or detect QRP and misconduct was too vague to meanigfully answer the thematic question										Policy makers	Not modified			Test a hypothesis		2
				Find the occurrence of FFP and QRP	Addition of Denounce or detect QRP and misconduct	Denounce or detect QRP and misconduct was too vague to meanigfully answer the thematic question														Denounce or detect misconduct and QRP	1
				Other	Renamed from Problem/state of affair	It was too vague														Build approach		1
Aubert Bonn & Pinxten	Modification done	Reason		Aubert Bonn & Pinxten	Modification done	Reason		Aubert Bonn & Pinxten	Modification done	Reason		Aubert Bonn & Pinxten	Modification done	Reason		Aubert Bonn & Pinxten	Modification done	Reason		Bibliometric study
QRP and misconduct (general)	Added to QRP	Reorganized to follow the classical FPP/QRP dichotomy		Focus	Added to Aim	Answer to the same thematic question as Objective. Both were fuzed To improve clarity		System	Not modified			Surveys, interviews, or focus groups	Splited between Interviews/focus group, Surveys	It was deemed too heterogeneous since it encompassed both qualitative and quantitative approaches		Researchers	Splited to Public researchers, Private researchers, Researchers in a leadership position	It was too vague to meaningfully answer the thematic question.		Describe, explore, or quantify	40
RI (general)	Removed	Not needed as all topics were characterized		Determinants (+sub-aim)	Renamed to Research of determinants	Improved clarity and better match the nature of the thematic question		Personal	Not modified			Content and textual analysis	Not modified			Students	Renamed to PhD students	The only students considered were PhD students. Hence, Student was renamed to PhD student.		Assess approach efficacy		1
RCR training, education, and mentorship	Renamed into RI training, education and mentoship	Respect of naming convention		Problem/state of affair	Renamed to Other	It was too vague		Awareness and compliance	Moved to Aim, Renamed to Level of awareness and compliance	Too general to be a Sub-aim. Improved clarity and better match the nature of the thematic question		Bibliometric study	Renamed to Metascience study	It changed so to include systematic reviews, which are not strictly bibliometric studies		Mentor/RCR instructor	Added to Researchers as RI officers	As it is part of the duty of a RI officer, it was added to Researchers as RI officers. Details about the duties of RI officer are given in the discussion section of the article.		Test a hypothesis		14
Cheating and academic misconduct	Removed	Off topic in regard to the definition of integrity used in the study		Approaches (+sub-aim)	Splited between Capacity building and Assess an approach efficacy	Was made redundant because of the fusion of the categories						Investigation or forensic analysis	Not modified			Institution	Not modified			Denounce of detect misconduct and QRP	2
Publication ethics	Not modified			Consequences	Renamed to Exploration of the consequences of misconducts	Improved clarity and better match the nature of the thematic question						Tool building or validation	Removed	It is closer to an aim than a methodology and is redundant with Capacity building		Industry	Not modified			Build approach		1
Authorship and collaborations	Added to QRP	Reorganized to follow the classical FPP/QRP dichotomy		Research on RI	Removed	Redundant with the characteristic of the same name in the Topic category						Combined methods	Removed	Not needed as all methodologies were characterized		Editors	Not modified
Plagiarism	Added to FFP	Reorganized to follow the classical FPP/QRP dichotomy		Objective	Added to Aim	Answer to the same thematic question as Focus. Both were fuzed To improve clarity						Other	Removed	Not needed as all methodologies were characterized		Participants/public/media	Not modified			Investigation or forensic analysis	Not relevant	Not relevant
Conflicts of interest	Added to QRP	Reorganized to follow the classical FPP/QRP dichotomy		Describe, explore, or quantify	Removed	It was too vague to meaningfully answer the thematic question.										Peer reviewers	Renamed to Researchers as peer reviewers	Renamed for clarity, peer reviewer are also researchers		Describe, explore, or quantify	18
Guidelines and policies	Not modified			Test a hypothesis	Removed	It was too vague to meaningfully answer the thematic question.										Policy makers	Not modified			Test a hypothesis		4
Peer review	Not modified			Denounce or detect QRP and misconduct	Splited between Denounce or detect FFP, Denounce or detect QRP, Find the occurrence of FFP, Find the occurrence of QRP, Find the occurrence of FFP and QRP	It was too vague to meaningfully answer the thematic question.										REC/IRB	Removed	Off topic in regard to the definition of integrity used in the study		Denounce or detect misconduct and QRP	8
Research infrastructures and environments	Not modified			Build approach	Added to Capacity building	Improved clarity and generalization										Clinical professional	Splited to Public researchers, Private researchers, Researchers in a leadership position	Improved clarity and generalization
REC/IRB	Removed	Off topic in regard to the definition of integrity used in the study		Assess approach efficacy	Not modified											RI officer	Renamed to Researchers as RI officers	Renamed for clarity, RI officers are also researchers		Tool building or validation	Not relevant	Not relevant
Allegations, sanctions, disclosure of cases	Moved to Aim	Considered to be an aim rather than a topic		Build or validate research tool	Added to Capacity building	Improved clarity and generalization										General	Removed	Not needed as all populations were characterized		Describe, explore, or quantify	6
Whistleblowing	Removed	Too fine grained. Studies about whistleblowing were dispatched according to secondary themes. For example, a study about policies to promote whistleblowing will be coded in the Guidelines and policies characteristic while a paper on the structural factors promoting whistleblowing will be coded in Research infrastructures and environments.
CV and application misrepresentation	Added to FFP	Reorganized to follow the classical FPP/QRP dichotomy																		Other	Not relevant	Not relevant
Research on RI	Not modified																			Describe, explore, or quantify	3
																				Assess approach efficacy		3
																				Test a hypothesis		1
																				Denounce or detect misconduct and QRP	2
																				Build or validate research tool		1
																				Build approach		4
																				Combined methods	Not relevant	Not relevant
																				Describe, explore, or quantify	8
																				Test a hypothesis		1
																				Total number empirical records 342	236	106
																				%	69.0058	30.9942
																				Vendé et al.	Describing studies (what is it/How much there is)	Solution testing studies
																				Assess approach efficacy		129.5
																				Capacity building		119
																				Research of determinants	Not relevant	Not relevant
																				Occurrence of QRP	63
																				Level of awareness and compliance	Not relevant	Not relevant
																				Occurrence of FFP and QRP	56.5
																				Denounce or detect QRP	51
																				Allegations, sanctions, disclosure of cases	Not relevant	Not relevant
																				Exploration of the consequences of misconducts	Not relevant	Not relevant
																				Other	Not relevant	Not relevant
																				Definition of notion	11
																				Occurrence of FFP	8
																				Denounce or detect FFP	3
																				Total 441	192.5	248.5
																				%	43.6508	56.3492
								100
								0
								0
