# Supplementary material for: From 2015 to 2023, eight years of empirical research on research integrity: a scoping review
Source: Res Integr Peer Rev. 2025 Apr 30;10:5. doi: 10.1186/s41073-025-00163-1 (PMC12042460; doi:10.1186/s41073-025-00163-1)
Supplement: Supplementary file 3 — Additional file 3. Dataset. The complete dataset as well as the various calculations done throughout the project. [file 41073_2025_163_MOESM3_ESM.xlsx]

## Sheet: WoS. Retrieved the 17.01.2024
Authors	Article Title	Source Title	Document Type	Publication Year	Abstract	DOI Link	Inclusion criteria	Disciplinary nature of the hypothesis tested	Studied object	General methodology	Focus	Population studied	Contry	Discipline affiliation of the study by journal (WOS CATEGORY)	Discipline affiliation of the study by auteur (CANCELED)	Nature of the science	Discipline of the target population (CANCELED)	Result			Predatory journals list			Beall list
Hildt, E; Laas, K; Miller, CZ; Taylor, S	Student views on the culture of STEM research laboratories: Results from an interview study	ACCOUNTABILITY IN RESEARCH-ETHICS INTEGRITY AND POLICY	Article	2024	In this article, we present the results of 30 ethnographic interviews in which we asked STEM graduate and undergraduate students at a Midwest university in the United States about topics related to the culture of their research group, how group members communicate and interact, and their experience with ethical issues that arise within the laboratory. Here we focus on the culture of research labo…	http://dx.doi.org/10.1080/08989621.2022.2109018	Off							Medical Ethics					0	0	Advances in Biological Chemistry		0	European Journal of Biotechnology and Bioscience
Muñoz-Cantero, JM; Espiñeira-Bellón, EM	Intelligent Plagiarism as a Misconduct in Academic Integrity	ACTA MEDICA PORTUGUESA	Editorial Material	2024	Scientific research is based on the assumption of academic integrity and respect for ethical principles. However, plagiarism and other forms of misconduct have become problems that undermine the credibility of the scientific community. This has led to increasing awareness and attention to these topics nowadays. Plagiarism is a grave breach of academic and scientific ethics, involving the misappro…	http://dx.doi.org/10.20344/amp.20233	Theoretical							Medicine, General & Internal					0	0	International Journal of Global Ideas		0	Academic Research Reviews
Ortega, JL; Delgado-Quirós, L	Influence of different journal publishing models in the presence and detection of scientific errors and misconduct	REVISTA ESPANOLA DE DOCUMENTACION CIENTIFICA	Article	2023	This study attempts to test how different journal publishing models can favor or reduce the presence of errors and misconduct articles, as well as to measure the response of journals to problematic articles according to these publishing models. For this, a new approach for the study of scientific misconduct in publications is proposed. Comments expressed in PubPeer about 17,244 troublesome articl…	http://dx.doi.org/10.3989/redc.2023.4.1417	Duplicate							Communication; Information Science & Library Science					0	0	Abstract and Applied Analysis		0	Frontiers in Aerospace Engineering
Sarafoglou, A; Hoogeveen, S; Wagenmakers, EJ	Comparing Analysis Blinding With Preregistration in the Many-Analysts Religion Project	ADVANCES IN METHODS AND PRACTICES IN PSYCHOLOGICAL SCIENCE	Article	2023	In psychology, preregistration is the most widely used method to ensure the confirmatory status of analyses. However, the method has disadvantages: Not only is it perceived as effortful and time-consuming, but reasonable deviations from the analysis plan demote the status of the study to exploratory. An alternative to preregistration is analysis blinding, in which researchers develop their analys…	http://dx.doi.org/10.1177/25152459221128319	Duplicate							Psychology; Psychology, Multidisciplinary					0	0	Academic Exchange Quarterly		0	Bio Bulletin
Rocha, ESS; Andrade, DRD	Scientific integrity in Information Science journals: content analysis of the guidelines for submission of articles	TRANSINFORMACAO	Article	2023	Investigate the guidelines related to scientific integrity in Brazilian Information Science journals. To this end, a content analysis of the guidelines for article submission was performed in all Brazilian digital journals registered in the UlrichsWeb database. The analysis intends to collect data related to scientific integrity policy, scientific similarity software and scientific originality an…	http://dx.doi.org/10.1590/2318-0889202335e220017	Language							Information Science & Library Science					0	0	Acta Velit		0	Archives Des Sciences Journal
Song, LP; Yang, WP	Research on retracted papers involving ethical issues in science and technology	CHINESE SCIENCE BULLETIN-CHINESE	Article	2023	The ethical governance of scientific and technical papers is an important part of the ethical governance system of science and technology. The scientific research involved in a paper should comply with the ethical norms of science and technology, conform to ethical review procedures, and satisfy informed consent and privacy protection. In this paper, we used the information of Retraction Watch Da…	http://dx.doi.org/10.1360/TB-2022-1290	Language							Multidisciplinary Sciences					0	0	Active and Passive Electronic Components		0	Bionano Frontier
Morton, DB	A Model Framework for the Estimation of Animal 'Suffering': Its Use in Predicting and Retrospectively Assessing the Impact of Experiments on Animals	ANIMALS	Article	2023	Simple Summary Assessing the impact of scientific procedures on animals is not always easy, especially when considering the variety of species, ages and experimental conditions to which research animals are exposed. It is important to do so, as legislation demands that humane endpoints or intervention points be implemented by scientists when appropriate during an experiment. Herein, I describe a …	http://dx.doi.org/10.3390/ani13050800	Listed							Agriculture, Dairy & Animal Science; Veterinary Sciences; Zoology					1	1	Advances in Biomedicine and Pharmacy		0	Chemical Science Transactions
Aarstad, J; Jakobsen, SE; Floysand, A	Norwegian Aquaculture Firms' Emphasis on Environmental and Social Sustainability Compared to Firms in Other Industries	FISHES	Article	2023	Background: There has been a strong focus on environmental sustainability in the aquaculture industry, but we do not know how firms in this industry emphasize the issue compared to firms in other industries. Methods: Responding to this research gap, we compared survey data of Norwegian firms in the (1) aquaculture industry with those in the (2) manufacturing industry, (3) the consulting, finance …	http://dx.doi.org/10.3390/fishes8020115	Listed							Fisheries; Marine & Freshwater Biology					1	1	Advances in Microbiology		0	The Advanced Science Journal
Al Rawaf, RA; Alfalih, AA	The Role of Governance in Achieving Sustainability in Family-Owned Business: Do Responsible Innovation and Entrepreneurial Culture Matter?	SUSTAINABILITY	Article	2023	Research on family business sustainability has seen a surge over the last decade. Despite this, very little research has been performed to investigate the impact of governance on family business sustainability. Building on this gap, this paper empirically examines the impacts from organizational governance and responsible innovation on the sustainability of family-owned businesses. It also evalua…	http://dx.doi.org/10.3390/su15075647	Listed							Green & Sustainable Science & Technology; Environmental Sciences; Environmental Studies					1	1	Advances in Multimedia		0	Australasian Journal of Herpetology
Cacciuttolo, C; Vasquez, Y; Cano, D; Valenzuela, F	Research Thesis for Undergraduate Engineering Programs in the Digitalization Era: Learning Strategies and Responsible Research Conduct Road to a University Education 4.0 Paradigm	SUSTAINABILITY	Review	2023	Many university students have doubts about how or where to start writing their undergraduate thesis work; it is common not to be clear how to identify a research problem or even towards which topic their research is oriented, and there are doubts about how to process and systematize so much information available in the era of digitalization. This article presents learning strategies to formulate …	http://dx.doi.org/10.3390/su151411206	Listed							Green & Sustainable Science & Technology; Environmental Sciences; Environmental Studies					1	1	American Journal of Climate Change		0	Asian Journal of Humanities and Social Sciences
Paudyal, R; Shah, AD; Akin, O; Do, RKG; Konar, AS; Hatzoglou, V; Mahmood, U; Lee, N; Wong, RJ; Banerjee, S; Shin, J; Veeraraghavan, H; Shukla-Dave, A	Artificial Intelligence in CT and MR Imaging for Oncological Applications	CANCERS	Review	2023	The two most common cross-sectional imaging modalities, computed tomography (CT) and magnetic resonance imaging (MRI), have shown enormous utility in clinical oncology. The emergence of artificial intelligence (AI)-based tools in medical imaging has been motivated by the desire for greater efficiency and efficacy in clinical care. Although a growing number of new AI tools for narrow-specific task…	http://dx.doi.org/10.3390/cancers15092573	Listed							Oncology					1	1	American Journal of Industrial and Business Management		0	Archives of Clinical and Experimental Surgery
Schumm, WR; Crawford, DW; Lockett, L; Bin Ateeq, A; AlRashed, A	Can Retracted Social Science Articles Be Distinguished from Non-Retracted Articles by Some of the Same Authors, Using Benford's Law or Other Statistical Methods?	PUBLICATIONS	Article	2023	A variety of ways to detect problems in small sample social science surveys has been discussed by a variety of authors. Here, several new approaches for detecting anomalies in large samples are presented and their use illustrated through comparisons of seven retracted or corrected journal articles with a control group of eight articles published since 2000 by a similar group of authors on similar…	http://dx.doi.org/10.3390/publications11010014	Listed	Economics	FFP+QRP	Experiment/simulation/quasi-experiment	Assess approach efficacy (mixed)	Researchers	USA	Information Science & Library Science				statistical tools (like berlford) work moderatly	1	1	Frontiers in Photonics		0	Applied Research Journal
Aiumtrakul, N; Thongprayoon, C; Suppadungsuk, S; Krisanapan, P; Miao, J; Qureshi, F; Cheungpasitporn, W	Navigating the Landscape of Personalized Medicine: The Relevance of ChatGPT, BingChat, and Bard AI in Nephrology Literature Searches	JOURNAL OF PERSONALIZED MEDICINE	Article	2023	Background and Objectives: Literature reviews are foundational to understanding medical evidence. With AI tools like ChatGPT, Bing Chat and Bard AI emerging as potential aids in this domain, this study aimed to individually assess their citation accuracy within Nephrology, comparing their performance in providing precise. Materials and Methods: We generated the prompt to solicit 20 references in …	http://dx.doi.org/10.3390/jpm13101457	Listed	Statistics	QRP	Experiment/simulation/quasi-experiment	Denounce or detect QRP	Industry	USA	Health Care Sciences & Services; Medicine, General & Internal				LLM references are around 30% correct. Incorrect DOIs is the most commun mistake	1	1	International Journal of Advent Research in Computer and Electronics		0	ARPN Journal of Systems and Software
Doidge, C; Frössling, J; Dórea, FC; Ordell, A; Vidal, G; Kaler, J	Social and ethical implications of data and technology use on farms: a qualitative study of Swedish dairy and pig farmers	FRONTIERS IN VETERINARY SCIENCE	Article	2023	IntroductionLivestock farmers are being increasingly encouraged to adopt digital health technologies on their farms. Digital innovations may have unintended consequences, but there tends to be a pro-innovation bias in previous literature. This has led to a movement towards responsible innovation, an approach that questions the social and ethical challenges of research and innovation. This paper e…	http://dx.doi.org/10.3389/fvets.2023.1171107	Listed							Veterinary Sciences					1	1	International Journal of Engineering Research and Sports Science		1	European Journal of Educational Research
Liu, HY; Ahmed, S; Passani, A; Bartonova, A	Understanding the role of cities and citizen science in advancing sustainable development goals across Europe: insights from European research framework projects	FRONTIERS IN SUSTAINABLE CITIES	Review	2023	This paper examines the potential impact of citizen science on achieving SDGs in cities. The analysis focuses on projects funded through the European Research Framework Programmes that utilize citizen science practices to involve cities and citizens in addressing sustainability issues. We analyzed a total of 44 projects active between 2016 and 2027, encompassing both ongoing and completed project…	http://dx.doi.org/10.3389/frsc.2023.1219768	Listed							Green & Sustainable Science & Technology; Environmental Sciences; Environmental Studies; Urban Studies					1	1	International Journal of Engineering Researches and Management Studies		1	ACME Intellects
Ishida, S; Nishitsutsumi, Y; Kashioka, H; Taguchi, T; Shineha, R	A comparative review on neuroethical issues in neuroscientific and neuroethical journals	FRONTIERS IN NEUROSCIENCE	Review	2023	This study is a pilot literature review that compares the interest of neuroethicists and neuroscientists. It aims to determine whether there is a significant gap between the neuroethical issues addressed in philosophical neuroethics journals and neuroscience journals. We retrieved 614 articles from two specialist neuroethics journals (Neuroethics and AJOB Neuroscience) and 82 neuroethics-focused …	http://dx.doi.org/10.3389/fnins.2023.1160611	Listed							Neurosciences					1	1	International Journal of Engineering Science & Advanced Technology		1	European Journal of Science and Theology
Wang, GF; Kong, QQ; Wang, D; Asmi, F	Ethical and social insights into synthetic biology: predicting research fronts in the post-COVID-19 era	FRONTIERS IN BIOENGINEERING AND BIOTECHNOLOGY	Article	2023	As a revolutionary biological science and technology, synthetic biology has already spread its influence from natural sciences to humanities and social sciences by introducing biosafety, biosecurity, and ethical issues to society. The current study aims to elaborate the intellectual bases and research front of the synthetic biology field in the sphere of philosophy, ethics, and social sciences, w…	http://dx.doi.org/10.3389/fbioe.2023.1085797	Listed							Biotechnology & Applied Microbiology; Multidisciplinary Sciences					1	1	International Journal of Enterprise Computing and Business Systems		1	Aging
Brauner, P; Hick, A; Philipsen, R; Ziefle, M	What does the public think about artificial intelligence?-A criticality map to understand bias in the public perception of AI	FRONTIERS IN COMPUTER SCIENCE	Article	2023	IntroductionArtificial Intelligence (AI) has become ubiquitous in medicine, business, manufacturing and transportation, and is entering our personal lives. Public perceptions of AI are often shaped either by admiration for its benefits and possibilities, or by uncertainties, potential threats and fears about this opaque and perceived as mysterious technology. Understanding the public perception o…	http://dx.doi.org/10.3389/fcomp.2023.1113903	Listed							Computer Science, Interdisciplinary Applications					1	1	International Journal of Environment		1	Acta de Gerencia Ciencia
Olesen, I; Bonaldo, A; Farina, R; Gonera, A; Hughes, AD; Navrud, S; Orsini, F; Parma, L; Zornoza, R	Moving beyond agriculture and aquaculture to integrated sustainable food systems as part of a circular bioeconomy	FRONTIERS IN MARINE SCIENCE	Article	2023	The objective of this perspective paper is to present and discuss how systemic innovations can deliver a step change in the way food is produced in Europe. The production of healthy, safe and affordable food can contribute toward a just transition to net zero carbon (C) for Europe. A systemic and cross sectorial approach can contribute to climate mitigation by transfer of atmospheric CO(2 )to the…	http://dx.doi.org/10.3389/fmars.2023.1178014	Listed							Environmental Sciences; Marine & Freshwater Biology					1	1	International Journal of Environment, Agriculture and Biotechnology		1	European Online Journal of Natural and Social Sciences
Cavas, B; Acik, S; Koc, S; Kolac, M	Research trends and content analysis of ocean literacy studies between 2017 and 2021	FRONTIERS IN MARINE SCIENCE	Article	2023	Ocean literacy (OL) refers to the ability of citizens to understand and explain the concepts and phenomena related to the oceans, and leads them to positive behavioral change for the protection and sustainability of the oceans. The study presents a bibliometric analysis of ocean literacy-based studies published between 2017 and 2021, in order to provide more meaningful information about (a) the a…	http://dx.doi.org/10.3389/fmars.2023.1200181	Listed							Environmental Sciences; Marine & Freshwater Biology					1	1	International Journal of Environmental & Agriculture Research		1	Computational Research Progress in Applied Science & Engineering
Landers, C; Vayena, E; Amann, J; Blasimme, A	Stuck in translation: Stakeholder perspectives on impediments to responsible digital health	FRONTIERS IN DIGITAL HEALTH	Article	2023	Spurred by recent advances in machine learning and electronic hardware, digital health promises to profoundly transform medicine. At the same time, however, it raises conspicuous ethical and regulatory issues. This has led to a growing number of calls for responsible digital health. Based on stakeholder engagement methods, this paper sets out to identify core impediments hindering responsible dig…	http://dx.doi.org/10.3389/fdgth.2023.1069410	Listed							Health Care Sciences & Services; Medical Informatics					1	1	International Journal of Environmental Research and Public Health		1	British Biomedical Bulletin
Sasaki, K; Yamada, Y	SPARKing: Sample-size planning after the results are known	FRONTIERS IN HUMAN NEUROSCIENCE	Article	2023		http://dx.doi.org/10.3389/fnhum.2023.912338	Listed							Neurosciences; Psychology				SPARKing: Sample-size planning after the results are known	1	1	International Journal of Environmental Science and Development		1	Annals of International Medical and Dental Research
Kummerfeld, E; Jones, GL	One data set, many analysts: Implications for practicing scientists	FRONTIERS IN PSYCHOLOGY	Article	2023	Researchers routinely face choices throughout the data analysis process. It is often opaque to readers how these choices are made, how they affect the findings, and whether or not data analysis results are unduly influenced by subjective decisions. This concern is spurring numerous investigations into the variability of data analysis results. The findings demonstrate that different teams analyzin…	http://dx.doi.org/10.3389/fpsyg.2023.1094150	Listed							Psychology, Multidisciplinary					1	1	International Journal of Eurasia Social Sciences		1	American Journal of Phytomedicine and Clinical Therapeutics
Minetto, S; Zanirato, M; Makieva, S; Marzanati, D; Esposito, S; Pisaturo, V; Costa, M; Candiani, M; Papaleo, E; Alteri, A	Surveillance of clinical research integrity in medically assisted reproduction: a systematic review of retracted publications	FRONTIERS IN PUBLIC HEALTH	Review	2023	Background and purpose: Retraction is a significant consequence of scientific research, resulting from various factors ranging from unintentional errors to intentional misconduct. Previous reviews on retracted publications in obstetrics and gynecology have identified article duplication, plagiarism, and fabricated results as themain reasons for retraction. However, the extent of retracted article…	http://dx.doi.org/10.3389/fpubh.2023.1210951	Listed							Public, Environmental & Occupational Health					1	1	International Journal of Farming and Allied Sciences		1	American Journal of Engineering Research
Alnaimat, F; Sweis, NJ; Sweis, JJG; Ascoli, C; Korsten, P; Rubenstein, I; Sweiss, NJ	Reproducibility and rigor in rheumatology research	FRONTIERS IN MEDICINE	Article	2023	The pillars of scientific progress in rheumatology are experimentation and observation, followed by the publication of reliable and credible results. These data must then be independently verified, validated, and replicated. Peer and journal-specific technical and statistical reviews are paramount to improving rigor and reproducibility. In addition, research integrity, ethics, and responsible con…	http://dx.doi.org/10.3389/fmed.2022.1073551	Listed							Medicine, General & Internal					1	1	International Journal of Geosciences		1	G-Journal of Environmental Science and Technology
Hennen, L; Kopfmueller, J; Maia, M; Nierling, L; Scherz, C	Ways towards Transformation-Conceptual Approaches and Challenges	SUSTAINABILITY	Article	2023	This Special Issue brings together three fields of problem-oriented research, all addressing the current challenges of our society from different perspectives and respective research traditions, namely: technology assessment (TA), responsible research and innovation (RRI), and sustainability research. In this introductory paper, we point out that these approaches, nevertheless, face similar chall…	http://dx.doi.org/10.3390/su152014867	Listed							Green & Sustainable Science & Technology; Environmental Sciences; Environmental Studies					1	1	International Journal of Hepatology		0	Galaxy: International Multidisciplinary Research Journal
Gutierrez, ACQ; Lindegger, DJ; Heravi, AT; Stojanov, T; Sykora, M; Elayan, S; Mooney, SJ; Naslund, JA; Fadda, M; Gruebner, O	Reproducibility and Scientific Integrity of Big Data Research in Urban Public Health and Digital Epidemiology: A Call to Action	INTERNATIONAL JOURNAL OF ENVIRONMENTAL RESEARCH AND PUBLIC HEALTH	Editorial Material	2023	The emergence of big data science presents a unique opportunity to improve public-health research practices. Because working with big data is inherently complex, big data research must be clear and transparent to avoid reproducibility issues and positively impact population health. Timely implementation of solution-focused approaches is critical as new data sources and methods take root in public…	http://dx.doi.org/10.3390/ijerph20021473	Listed							Environmental Sciences; Public, Environmental & Occupational Health					1	1	International Journal of Humanities and Social Science		0	British Journal of Interdisciplinary Studies
Arora, NK; Roehrken, G; Crumbach, S; Phatak, A; Labott, BK; Nicklas, A; Wicker, P; Donath, L	Good Scientific Practice and Ethics in Sports and Exercise Science: A Brief and Comprehensive Hands-on Appraisal for Sports Research	SPORTS	Review	2023	Sports and exercise training research is constantly evolving to maintain, improve, or regain psychophysical, social, and emotional performance. Exercise training research requires a balance between the benefits and the potential risks. There is an inherent risk of scientific misconduct and adverse events in most sports; however, there is a need to minimize it. We aim to provide a comprehensive ov…	http://dx.doi.org/10.3390/sports11020047	Listed							Sport Sciences					1	1	International Journal of Information Technology & Business Management		0	Bulletin of Environment, Pharmacology and Life Sciences
Scuotto, V; Magni, D; Theofilos, T; Del Giudice, M	Chief Digital Officer and Organizational Creativity Toward Digitalization	IEEE TRANSACTIONS ON ENGINEERING MANAGEMENT	Article	2023	Through the microfoundation lens, this article explores how dynamic capabilities (DCs) of Chief Digital Officers (CDOs) trigger digitalization and organizational creativity of 2124 small to medium enterprises (SMEs) across 39 different European countries. As a result, the significant DCs are substantive and adaptive capabilities, which are offering new solutions, seizing new opportunities, and co…	http://dx.doi.org/10.1109/TEM.2022.3153395	Off							Business; Engineering, Industrial; Management					0	0	Advances in Bioscience and Biotechnology		0	Engineering & IT Journal
Schneider, C; Rossmann, M; Lösch, A; Grunwald, A	Transformative Vision Assessment and 3-D Printing Futures: A New Approach of Technology Assessment to Address Grand Societal Challenges	IEEE TRANSACTIONS ON ENGINEERING MANAGEMENT	Article	2023	Grand societal challenges (GSCs) are complex phenomena. With technological innovation being often seen as a solution to them, technology assessment (TA) as problem-oriented research practice is challenged to reflexively address the relationship between GSC and technologies. The complexity involved requires that research and innovation are reflexively embedded into societal dynamics from early on.…	http://dx.doi.org/10.1109/TEM.2021.3129834	Off							Business; Engineering, Industrial; Management					0	0	Advances in Breast Cancer Research		0	Computer Science Journal
Sahoo, S; Upadhyay, A; Kumar, A	Circular economy practices and environmental performance: Analysing the role of big data analytics capability and responsible research and innovation	BUSINESS STRATEGY AND THE ENVIRONMENT	Article	2023	This study employs dynamic capability view theory to comprehend the interplay between big data analytics capability (BDAC), responsible research and innovation (RRI) and circular economy practices (CEPs) as an execution strategy for improving environmental performance. The study uses partial least square structural equation modelling to analyse primary survey data collected from 326 manufacturers…	http://dx.doi.org/10.1002/bse.3471	Off							Business; Environmental Studies; Management					0	0	Advances in Cell and Gene Therapy		0	Academic Exchange Quaterly
Adomako, S; Nguyen, NP	Green creativity, responsible innovation, and product innovation performance: A study of entrepreneurial firms in an emerging economy	BUSINESS STRATEGY AND THE ENVIRONMENT	Article	2023	In this article, we investigate the effect of green creativity on product innovation performance through the mediating mechanism of responsible innovation. Further, we explore the moderating impact of resource commitment on the relationship between green creativity and responsible innovation. Utilizing a sample of 273 entrepreneurial firms in Vietnam, we find that green creativity positively infl…	http://dx.doi.org/10.1002/bse.3373	Off							Business; Environmental Studies; Management					0	0	Advances in Chemical Engineering and Science		0	Electronic Journal of Engineering and Technology
Zhang, XE; Teng, XY; Le, Y; Li, YJ	Strategic orientations and responsible innovation in SMEs: The moderating effects of environmental turbulence	BUSINESS STRATEGY AND THE ENVIRONMENT	Article	2023	The turbulent business environment makes small and medium-sized enterprises (SMEs) more vulnerable, and their sustainable development faces severe challenges. Responsible innovation, as a new management paradigm that balances profit growth and social value, plays an important role in promoting enterprise's risk resistance and sustainable development. However, there are still few existing research…	http://dx.doi.org/10.1002/bse.3283	Off							Business; Environmental Studies; Management					0	0	Advances in Civil Engineering		0	Annals of Phytomedicine
Aguinis, H; Ramani, RS; Alabduljader, N	Best-Practice Recommendations for Producers, Evaluators, and Users of Methodological Literature Reviews	ORGANIZATIONAL RESEARCH METHODS	Article	2023	We categorized and content-analyzed 168 methodological literature reviews published in 42 management and applied psychology journals. First, our categorization uncovered that the majority of published reviews (i.e., 85.10%) belong in three categories (i.e., critical, narrative, and descriptive reviews), which points to opportunities and promising directions for additional types of methodological …	http://dx.doi.org/10.1177/1094428120943281	Off							Business; Management					0	0	Advances in Computed Tomography		0	Current Biotica
Henningfield, JE; Ashworth, J; Heal, DJ; Smith, SL	Psychedelic drug abuse potential assessment for new drug applications and controlled substance scheduling: A United States perspective	JOURNAL OF PSYCHOPHARMACOLOGY	Article	2023	Background: Psychedelics are an increasingly active area of research and pharmaceutical development. This includes abuse potential assessment to better understand their pharmacological mechanisms and effects and guide controlled substance regulation. Psychedelics pose challenges to abuse assessments to ensure valid, reliable, and generalizable outcomes and safe study conduct. Findings: Key noncli…	http://dx.doi.org/10.1177/02698811221140004	Off							Clinical Neurology; Neurosciences; Pharmacology & Pharmacy; Psychiatry					0	0	Advances in Condensed Matter Physics		0	The Caspian Sea Journal
Shaikh, AR; Alhoori, H; Sun, MY	YouTube and science: models for research impact	SCIENTOMETRICS	Article	2023	Video communication has been rapidly increasing over the past decade, with YouTube providing a medium where users can post, discover, share, and react to videos. There has also been an increase in the number of videos citing research articles, especially since it has become relatively commonplace for academic conferences to require video submissions. However, the relationship between research art…	http://dx.doi.org/10.1007/s11192-022-04574-5	Off							Computer Science, Interdisciplinary Applications; Information Science & Library Science					0	0	Advances in Entomology		0	Chemistry Research Journal
Martins, BO	Security knowledges: circulation, control, and responsible research and innovation in EU border management	SCIENCE AS CULTURE	Article	2023	The knowledge emerging from research funded by the European Union (EU) through its Framework Programmes for Research and Innovation and other funding streams is significantly shaped by different forms of epistemic control exerted by the EU itself. Through the promotion of industry-research-policy cooperation in EU-funded research, and in light of the growing importance attached to 'impact,' this …	http://dx.doi.org/10.1080/09505431.2023.2222739	Off							Cultural Studies; History & Philosophy Of Science					0	0	Advances in Enzyme Research		0	Engineering Physics and Thermodynamics Journal
D'Andrea, A; Grifoni, P; Ferri, F	FADM: A Feasible Approach to Disaster Management	DEVELOPMENT POLICY REVIEW	Article	2023	MotivationThe scientific community devotes considerable attention to defining and implementing approaches for preventing and managing disasters. The article presents an innovative disaster management approach that considers societal, economic, and environmental issues and expectations, in order to stimulate actors' collaboration at different scales (local, national, etc.). PurposeThe article prop…	http://dx.doi.org/10.1111/dpr.12633	Off							Development Studies					0	0	Advances in Fixed Point Theory		0	Acta Velit
Nguyen-Phuoc, DQ; Nguyen, NAN; Tran, PTK; Pham, HG; Oviedo-Trespalacios, O	The influence of environmental concerns and psychosocial factors on electric motorbike switching intention in the global south	JOURNAL OF TRANSPORT GEOGRAPHY	Article	2023	Motorcycle riding is the principal mode of travel in low- and middle-income countries (LMICs). Motorcycle-based transport is regarded as highly problematic today due to reliance on fossil-based fuels, which contributes to climate change. Additionally, emissions from fuel combustion release air pollutants in urban areas, resulting in public health issues. Unfortunately, in LMICs, functioning and w…	http://dx.doi.org/10.1016/j.jtrangeo.2023.103705	Off							Economics; Geography; Transportation					0	0	Advances in Forestry Letter		0	Advances in Forestry Letter
Scholte, M; Heidkamp, J; Hannink, G; Grutters, JPC; Rovers, MM	Care Pathway Analysis to Inform the Earliest Stages of Technology Development: Scoping Oncological Indications in Need of Innovation	VALUE IN HEALTH	Article	2023	Objectives: Identifying unmet needs for innovative solutions across disease contexts is challenging but important for directing funding and research efforts and informing early-stage decisions during the innovation process. Our aim was to study the merits of care pathway analysis to scope disease contexts and guide the development of innovative devices. We used oncologic surgery as a case study, …	http://dx.doi.org/10.1016/j.jval.2023.08.014	Off							Economics; Health Care Sciences & Services; Health Policy & Services					0	0	Advances in Fuzzy Systems		0	Ecoletra.com Scientific eJournal
Hoven, MV; Mol, H; Verhoeff, R	Evaluating empowerment towards responsible conduct of research in a small private online course	INTERNATIONAL JOURNAL FOR EDUCATIONAL INTEGRITY	Article	2023	Teaching Responsible Conduct of Research (RCR) has gained recognition in recent years, with various organizations emphasizing the need to take responsibility in training their researchers in RCR. However, differing perspectives on RCR education result in a variety of practices, making it unclear what approach is most effective. As part of two European projects on research integrity education, we …	http://dx.doi.org/10.1007/s40979-023-00139-y	Off							Education & Educational Research					0	0	Advances in Hematology		0	Case Study and Case Report
Alvarez, IM; Manero, B; Morodo, A; Suñé-Soler, N; Henao, C	Immersive Virtual Reality to improve competence to manage classroom climate in secondary schools	EDUCACION XX1	Article	2023	This article describes the Didascalia Virtual-Classroom system, an immersive virtual reality environment (IVRE) that allows teachers to experience and reflect on conflict management in the secondary school classroom. In the context of a master's degree at a Spanish university, 162 preservice teachers (67.3% female, age average = 27.3) participated in a Responsible Research and Innovation experien…	http://dx.doi.org/10.5944/educxx1.33418	Off							Education & Educational Research					0	0	Advances in High Energy Physics		0	Academy of Contemporary Research Journal
Jia, YG; Zhang, KY; Jia, YL	A tripartite evolutionary game analysis on China's waste incineration projects from the perspective of responsible innovation	ENERGY REPORTS	Article	2023	In the process of China's energy transition, responsible innovation is essential to promote the sustainable development of energy projects. To explore the mechanism of multi-agent strategy in responsible innovation, taking waste incineration power projects in China as an example, a tripartite evolutionary game model of the government, waste incineration power firms and the surrounding public is c…	http://dx.doi.org/10.1016/j.egyr.2023.07.056	Off							Energy & Fuels					0	0	Advances in Historical Studies		0	DAV International Journal of Science
Li, LW; Lange, KW	Planning Principles for Integrating Community Empowerment into Zero-Net Carbon Transformation	SMART CITIES	Article	2023	The adoption of the UN 2030 Agenda and the Sustainable Development Goals is a landmark in international sustainability politics. For example, Europe has set ambitious targets to achieve 100 climate-neutral and smart cities by 2030. However, numerous case studies from different countries have found that accelerating the transition to net-zero carbon emissions is easily hampered by the lack of a co…	http://dx.doi.org/10.3390/smartcities6010006	Off							Engineering, Electrical & Electronic; Urban Studies					1	1	Advances in Human-Computer Interaction		0	Asian Journal of Science and Technology
Chapman, L; Bell, S; Randall, S	Can crowdsourcing increase the durability of an urban meteorological network?	URBAN CLIMATE	Article	2023	Dense networks of weather stations in urban areas are now becoming an increasingly common, but expensive way of monitoring the urban climate. The expense is not only related to the initial deployment of the network, but also the ongoing maintenance which can be increasingly prob-lematic if monitoring is needed for extended periods of time. As an alternative, crowdsourcing weather data provides an…	http://dx.doi.org/10.1016/j.uclim.2023.101542	Off							Environmental Sciences; Meteorology & Atmospheric Sciences					0	0	Advances in Infectious Diseases		0	Contemporary Sociological Global Review
Mashiah, DC; Beeri, I; Vigoda-Gadot, E; Hartman, A	Responsible research and innovation in Europe: empirical evidence from regional planning initiatives in Austria, Norway, and Spain	EUROPEAN PLANNING STUDIES	Article	2023	Responsible research and innovation (RRI) has recently emerged as a policy framework to align technological innovation with broader social values. It helps regions focus on their strengths and boost their innovation, growth, and prosperity through partnerships between business, public entities, and knowledge institutions. However, the study of RRI dynamics including whether and how attitudes, dri…	http://dx.doi.org/10.1080/09654313.2023.2170215	Off							Environmental Studies; Geography; Regional & Urban Planning; Urban Studies					0	0	Advances in Internet of Things		0	Asia Pacific Journal of Multidisciplinary Research
Inguaggiato, G; Labib, K; Evans, N; Blom, F; Bouter, L; Widdershoven, G	The Contribution of Moral Case Deliberation to Teaching RCR to PhD Students	SCIENCE AND ENGINEERING ETHICS	Article	2023	Teaching responsible conduct of research (RCR) to PhD students is crucial for fostering responsible research practice. In this paper, we show how the use of Moral Case Deliberation-a case reflection method used in the Amsterdam UMC RCR PhD course-is particularity valuable to address three goals of RCR education: (1) making students aware of, and internalize, RCR principles and values, (2) support…	http://dx.doi.org/10.1007/s11948-023-00431-7	Off							Ethics; Engineering, Multidisciplinary; History & Philosophy Of Science; Multidisciplinary Sciences; Philosophy					0	0	Advances in Journalism and Communication		0	Afrasian Journal of Humanities and Social Sciences
Bak, MAR; Ploem, MC; Tan, HL; Blom, MT; Willems, DL	Towards trust-based governance of health data research	MEDICINE HEALTH CARE AND PHILOSOPHY	Article	2023	Developments in medical big data analytics may bring societal benefits but are also challenging privacy and other ethical values. At the same time, an overly restrictive data protection regime can form a serious threat to valuable observational studies. Discussions about whether data privacy or data solidarity should be the foundational value of research policies, have remained unresolved. We add…	http://dx.doi.org/10.1007/s11019-022-10134-8	Off							Ethics; History & Philosophy Of Science					0	0	Advances in Linear Algebra & Matrix Theory		0	European Journal of Pharmaceutical and Medical Research
Heezen, M; Pesch, U; Correlje, A; Van Zoonen, L; Ten Kate, J	Adapting to changing values: a framework for responsible decision-making in smart city development	JOURNAL OF RESPONSIBLE INNOVATION	Article	2023	Smart cities are proposed as a solution for problems of urbanization. Technologies associated with smart cities involve the monitoring of human activities and resulting data streams. These technologies affect certain public values, which may be subject to change depending on their sociotechnical development. This paper presents a method that enables decision-makers to anticipate on this pattern o…	http://dx.doi.org/10.1080/23299460.2023.2204680	Off							Ethics; History & Philosophy Of Science; Management; Social Issues					0	0	Advances in Literary Study		0	First Independent Scientific Journal
Urueña, S	Enacting anticipatory heuristics: a tentative methodological proposal for steering responsible innovation	JOURNAL OF RESPONSIBLE INNOVATION	Article	2023	Over the past decade, various normative frameworks that aim to promote more responsible governance of research and innovation in terms of better aligning with society's demands and expectations have emerged. Among the common aspects of these normative frameworks and proposals is the reliance on foresight and/or anticipation as a key interventive dimension or instrument. The article reviews the ma…	http://dx.doi.org/10.1080/23299460.2022.2160552	Off							Ethics; History & Philosophy Of Science; Management; Social Issues					0	0	Advances in Lung Cancer		0	Advances in Science, Technology and Engineering Systems Journal
Opola, FO; Klerkx, L; Leeuwis, C; Kilelu, CW	Examining the legitimacy of inclusive innovation processes: perspectives from smallholder farmers in Uasin Gishu, Kenya	JOURNAL OF RESPONSIBLE INNOVATION	Article	2023	In recent decades, the concept of inclusive innovation has been used to refer to how innovation can include actors that are considered marginalised from its processes and outcomes. Contrary to the 'expert-driven' approaches prevalent in evaluating the legitimacy of such processes, this paper examines the legitimacy of inclusive innovation from the perspective of smallholder farmers with little re…	http://dx.doi.org/10.1080/23299460.2023.2258631	Off							Ethics; History & Philosophy Of Science; Management; Social Issues					0	0	Advances in Materials Physics and Chemistry		0	European International Journal of Science and Humanities
Smolka, M; Boeschen, S	Responsible innovation ecosystem governance: socio-technical integration research for systems-level capacity building	JOURNAL OF RESPONSIBLE INNOVATION	Article	2023	Calls for a 'systemic turn' in Responsible Innovation and Responsible Research and Innovation (R(R)I) stem from unease with engagement research. Engagement research structures science-society interactions to align research and innovation processes with societal considerations. As this research often focuses on micro practices of actors at discrete events or in bounded environments, it tends to ne…	http://dx.doi.org/10.1080/23299460.2023.2207937	Off							Ethics; History & Philosophy Of Science; Management; Social Issues					0	0	Advances in Materials Science and Engineering		0	American Research Thoughts
Ferrández-Berrueco, R; Moliner, O; Sánchez-Tarazaga, L; Sales, A	University responsible research and innovation and society: dialogue or monologue?	JOURNAL OF RESPONSIBLE INNOVATION	Article	2023	University social responsibility requires dialogue with society and university activity. In the case of responsible research and innovation, this can involve interacting with society, listening to its needs, promoting its development and strengthening its capacity for autonomous progress. But does this dialogue actually take place? The aim of this paper is to describe the current state of communi…	http://dx.doi.org/10.1080/23299460.2023.2272331	Off							Ethics; History & Philosophy Of Science; Management; Social Issues					0	0	Advances in Mathematical Physics		0	Biointerface Research in Applied Chemistry
Casiraghi, S	Anything new under the sun? Insights from a history of institutionalized AI ethics	ETHICS AND INFORMATION TECHNOLOGY	Article	2023	Scholars, policymakers and organizations in the EU, especially at the level of the European Commission, have turned their attention to the ethics of (trustworthy and human-centric) Artificial Intelligence (AI). However, there has been little reflexivity on (1) the history of the ethics of AI as an institutionalized phenomenon and (2) the comparison to similar episodes of ethification in other fie…	http://dx.doi.org/10.1007/s10676-023-09702-0	Off							Ethics; Information Science & Library Science; Philosophy					0	0	Advances in Medical, Dental and Health Sciences		0	European Journal of Advanced Computer Science
Buljan, I; Tokalic, R; Tomic, V; Vidak, M; Marusic, A	Student Moral Foundations in the Context of Research Misbehavior: An Experimental Study	JOURNAL OF EMPIRICAL RESEARCH ON HUMAN RESEARCH ETHICS	Article	2023	The study aimed to examine whether the use of words related to different moral foundations can predict the perceived severity of research misconduct. We gave two groups of participants, undergraduate medical students, the same hypothetical scenarios of research misconduct cases containing words related to different aspects of morality, and asked them to assess how inappropriate the described beha…	http://dx.doi.org/10.1177/15562646231168919	Off							Ethics; Medical Ethics					0	0	Advances in Medicine		0	Astronomical Review
Myskja, BK; Myklebust, A	Socratic dialogue on responsible innovation-a methodological experiment in empirical ethics	ETIKK I PRAKSIS	Article	2023	This article presents an experiment in using Socratic dialogue as a methodological approach to Responsible Research and Innovation (RRI) in an interdisciplinary life sciences research project. The approach seeks to avoid imposing a set of predetermined substantive norms by engaging the researchers in knowledge-seeking group discussions. We adapted Svend Brinkmann's method of epistemic interviewin…	http://dx.doi.org/10.5324/eip.v17i1.4950	Off							Ethics; Philosophy					0	0	Advances in Meteorology		0	Asia-Pacific Journal of Research
Yamane, T; Kaneko, S	Exploring the impact of awareness on public acceptance of emerging energy technologies: An analysis of the oil palm industry	JOURNAL OF CLEANER PRODUCTION	Article	2023	The adoption of renewable energy technology and the resolution of sustainability challenges hinge on public acceptance. This study explored the public's acceptance of power generation utilizing recycled oil palm waste, a nascent and innovative technology, to discern the impact of increased public awareness on the approval of potentially contentious scientific technology. Through a combined conjoi…	http://dx.doi.org/10.1016/j.jclepro.2023.137593	Off							Green & Sustainable Science & Technology; Engineering, Environmental; Environmental Sciences					0	0	Advances in Molecular Imaging		0	European Journal of Business and Social Sciences
Bidkhori, HR; Bahrami, AR; Mehrzad, S; Bakhshi, H; Miri, R; Hedayati-Moghaddam, MR; Shabani, B; Hasanzadeh, H; Danaee, M; Shamsian, SA; Akhavan-Rezayat, A; Mohebbi, P; Rohani, F; Matin, MM	Communication barriers between basic scientists and clinicians in regenerative medicine: A qualitative study from Iran	JOURNAL OF EVALUATION IN CLINICAL PRACTICE	Article	2023	Rationale, aims, and objectives Cell-based therapeutics are among the latest advances in health care technologies. The rapid evolution of stem cell science in Iran has necessitated the application of scientific achievements in clinical settings. However, various issues hindered their translation, in particular, impediments in the interactions of basic stem cell scientists and clinicians. We highl…	http://dx.doi.org/10.1111/jep.13472	Off							Health Care Sciences & Services; Medical Informatics; Medicine, General & Internal					0	0	Advances in Nanoparticles		0	Asian Journal of Business and Management Sciences
Khudoleev, AN	V.G. Vasilevsky and D.I. Ilovaisky: the history of a scientific discussion	VESTNIK TOMSKOGO GOSUDARSTVENNOGO UNIVERSITETA ISTORIYA-TOMSK STATE UNIVERSITY JOURNAL OF HISTORY	Article	2023	Vasily Grigoryevich Vasilievsky and Dmitry Ivanovich Ilovaisky were representatives of two major pre-revolutionary scientific and historical centers - St. Petersburg and Moscow. Both were distinguished by exceptional dedication to their work, exactingness, scientific integrity, professionalism and fundamental research. In addition, both V.G. Vasilevsky and D.I. Ilovaisky knew a lot about scientif…	http://dx.doi.org/10.17223/19988613/83/19	Off							History					0	0	Advances in Operations Research		0	American Scientific Research Journal for Engineering, Technology, and Sciences
Ambrosj, J; Desmond, H; Dierickx, K	The value-free ideal in codes of conduct for research integrity	SYNTHESE	Article	2023	While the debate on values in science focuses on normative questions on the level of the individual (e.g. should researchers try to make their work as value free as possible?), comparatively little attention has been paid to the institutional and professional norms that researchers are expected to follow. To address this knowledge gap, we conduct a content analysis of leading national codes of co…	http://dx.doi.org/10.1007/s11229-023-04377-y	Off							History & Philosophy Of Science; Philosophy					0	0	Advances in Orthopedics		0	Canadian Scientific Journal
Sachinski, GP; Kowalski, RPG; Torres, PL	SCIENTIFIC LITERACY AND RESPONSIBLE RESEARCH AND INNOVATION (RRI): THE BRAZILIAN EXPERIENCE OF OPEN SCHOOLING DURING THE CONNECT PROJECT	HUMANIDADES & INOVACAO	Article	2023	This paper reports an experience of Open Schooling subsidized by the CONNECT project, aiming to promote a more engaging pedagogical work with scientific issues. Drawing on research on Open Schooling (EUROPEAN COMMISSION, 2018; OKADA, RODRIGUES, 2018), Scientific Literacy (BRANCO et al., 2020; BNCC, 2017; SANTOS, 2007) and Responsible Research and Innovation (RRI) (EUROPEAN COMMISSION, 2012; OKADA…		Off							Humanities, Multidisciplinary					0	0	Advances in Parkinson's Disease		0	American Based Research Journal
Beger, GA; Saglam, BB; Turker, D	Leveraging corporate sustainability through responsible innovation: Capacity building with exploration and exploitation	CREATIVITY AND INNOVATION MANAGEMENT	Article	2023	The growing literature on corporate sustainability suggests its positive implications for organizations and stakeholders. Based on the social identity approach, the current study aims to investigate whether responsible innovation can leverage these sustainability advantages of companies to improve organizational commitment and competitiveness. Responsible innovation has been integrated into an or…	http://dx.doi.org/10.1111/caim.12576	Off							Management					0	0	Advances in Pharmacological and Pharmaceutical Sciences		0	Calodema
Kamani, E; Kalisz, DE; Szyran-Resiak, A	Patients' behavioral intentions toward robotic adoption in healthcare: An approach on apprehension of embedding robotics	JOURNAL OF GENERAL MANAGEMENT	Article	2023	The ubiquitous healthcare sector requires a variegated set of emerging innovations and advanced technologies in the healthcare sector. Healthcare stakeholders in a turbulent marketplace continuously strive to maintain relevance; thus, the healthcare robotics notion has emerged to become a game-changer in the human realm. These emerging systems provide new possibilities to create a core value for …	http://dx.doi.org/10.1177/03063070221080008	Off							Management					0	0	Advances in Physical Education		0	Annals of Clinical Case Reports
Ten Holter, C; Inglesant, P; Jirotka, M	Reading the road: challenges and opportunities on the path to responsible innovation in quantum computing	TECHNOLOGY ANALYSIS & STRATEGIC MANAGEMENT	Article	2023	Novel technologies such as quantum computing present new opportunities to support societal needs, but societal engagement is vital to secure public trust. Quantum computing technologies are at a pivotal point in their journey from foundational research to deployment, creating a moment for society to investigate, reflect, and consult on their implications. Responsible Innovation (RI) is one method…	http://dx.doi.org/10.1080/09537325.2021.1988070	Off							Management; Multidisciplinary Sciences					0	0	Advances in Polymer Technology		0	Asian Journal of Chemistry
Konrad, RA; Maass, KL; Dimas, GL; Trapp, AC	Perspectives on how to conduct responsible anti-human trafficking research in operations and analytics	EUROPEAN JOURNAL OF OPERATIONAL RESEARCH	Article	2023	Human trafficking, the commercial exploitation of individuals, is a gross violation of human rights; harm-ing societies, economies, health and development. The related disciplines of Operations Research (OR) and Analytics are uniquely positioned to support trafficking prevention and intervention effort s by effi-ciently evaluating a plethora of decision alternatives and providing quantitative, ac…	http://dx.doi.org/10.1016/j.ejor.2022.12.028	Off							Management; Operations Research & Management Science					0	0	Advances in Preventive Medicine		0	The Experiment
Chen, KC; Hester, LL	A dramatized method for teaching undergraduate students responsible research conduct	ACCOUNTABILITY IN RESEARCH-ETHICS INTEGRITY AND POLICY	Article	2023	Worldwide, undergraduate science and pre-medical students are encouraged to participate in authentic active learning lab work and undergraduate research experiences. Unfortunately, these experiences rarely include training in science or research ethics. Although several governmental and scientific organizations have called for increased training in responsible research conduct, relatively few stu…	http://dx.doi.org/10.1080/08989621.2021.1981871	Off							Medical Ethics					0	0	Advances in Public Health		0	Australasian Medical Journal
Gajwani, A; Shah, A; Patil, R; Gucer, D; Osier, N	Training undergraduate students in HIPAA compliance	ACCOUNTABILITY IN RESEARCH-ETHICS INTEGRITY AND POLICY	Article	2023	The Health Insurance Portability and Accountability Act (HIPAA) has radically changed the way healthcare is conducted, and its relevance continues to expand as healthcare technology evolves. This article describes a method for training inexperienced undergraduate students to become HIPAA-compliant clinical research volunteers in a pediatric traumatic brain injury (TBI) study. Volunteers are train…	http://dx.doi.org/10.1080/08989621.2022.2037428	Off							Medical Ethics					0	0	Advances in Pure Mathematics		0	Asian Journal of Biomedical and Pharmaceutical Sciences
Tang, GY; Jia, JW	Why do master's students of humanities and social sciences publish papers in Chinese-language predatory journals? A qualitative study based on Grounded Theory	ACCOUNTABILITY IN RESEARCH-ETHICS INTEGRITY AND POLICY	Article	2023	In China, master's students in humanities and social sciences (HSS) are becoming the main target of Chinese-language predatory journals. Existing research has not paid enough attention to why these students publish papers in Chinese-language predatory journals. This research interviewed 30 HSS master's students with different majors using semi-structured interviews and Grounded Theory to analyze …	http://dx.doi.org/10.1080/08989621.2021.1960164	Off							Medical Ethics					0	0	Advances in Remote Sensing		0	The Annals of EURASIAN MEDICINE
Jin, RN; Hoang, G; Nguyen, TP; Nguyen, PT; Le, TT; La, VP; Nguyen, MH; Vuong, QH	An analytical framework-based pedagogical method for scholarly community coaching: A proof of concept	METHODSX	Article	2023	Working in academia is challenging, even more so for those with limited resources and opportu-nities. Researchers around the world do not have equal working conditions. The paper presents the structure, operation method, and conceptual framework of the SM3D Portal's community coaching method, which is built to help Early Career Researchers (ECRs) and researchers in low -resource settings overcome…	http://dx.doi.org/10.1016/j.mex.2023.102082	Off							Multidisciplinary Sciences					0	0	Advances in Reproductive Sciences		0	American Journal of Essential Oils and Natural Products
Huber, C; Dreber, A; Huber, J; Johannesson, M; Kirchler, M; Weitzel, U; Abellán, M; Adayeva, X; Ay, FC; Barron, K; Berry, Z; Bönte, W; Brütt, K; Bulutay, M; Campos-Mercade, P; Cardella, E; Claassen, MA; Cornelissen, G; Dawson, IGJ; Delnoij, J; Demiral, EE; Dimant, E; Doerflinger, JT; Dold, M; Emery, C; Fiala, L; Fiedler, S; Freddi, E; Fries, T; Gasiorowska, A; Glogowsky, U; Gorny, PM; Gretton, JD…	Competition and moral behavior: A meta-analysis of forty-five crowd-sourced experimental designs	PROCEEDINGS OF THE NATIONAL ACADEMY OF SCIENCES OF THE UNITED STATES OF AMERICA	Article	2023	Does competition affect moral behavior? This fundamental question has been debated among leading scholars for centuries, and more recently, it has been tested in experimental studies yielding a body of rather inconclusive empirical evidence. A potential source of ambivalent empirical results on the same hypothesis is design heterogeneity-variation in true effect sizes across various reasonable ex…	http://dx.doi.org/10.1073/pnas.2215572120	Off							Multidisciplinary Sciences					0	0	Advances in Respiratory Medicine		0	American Transactions on Engineering & Applied Sciences
Thompson, WH; Skau, S	On the scope of scientific hypotheses	ROYAL SOCIETY OPEN SCIENCE	Article	2023	Hypotheses are frequently the starting point when undertaking the empirical portion of the scientific process. They state something that the scientific process will attempt to evaluate, corroborate, verify or falsify. Their purpose is to guide the types of data we collect, analyses we conduct, and inferences we would like to make. Over the last decade, metascience has advocated for hypotheses bei…	http://dx.doi.org/10.1098/rsos.230607	Off							Multidisciplinary Sciences					0	0	Advances in Science, Technology and Engineering Systems Journal		0	American Journal of Advanced Scientific Research
Douglas, H	The importance of values for science	INTERDISCIPLINARY SCIENCE REVIEWS	Article	2023	This essay examines the important roles for values in science, from deciding which research projects are worth pursuing, to shaping good methodological approaches (including ethical concerns), to assessing the sufficiency of evidence for scientific claims. I highlight the necessity of social and ethical value judgements in science, particularly for producing properly responsible research. I then …	http://dx.doi.org/10.1080/03080188.2023.2191559	Off							Multidisciplinary Sciences; Social Sciences, Interdisciplinary					0	0	Advances in Sexual Medicine		0	Bulletin of Society for Mathematical Services and Standards
Salimi, A; Saheb, H	Large Language Models in Ophthalmology Scientific Writing: Ethical Considerations Blurred Lines or Not at All?	AMERICAN JOURNAL OF OPHTHALMOLOGY	Article	2023	& BULL; PURPOSE: To discuss the implications of large language models (LLMs) in ophthalmology research, as well as the associated ethical considerations.& BULL; DESIGN: Perspective.& BULL; METHODS: This discussion reviews the potential uses of LLMs such as ChatGPT in ophthalmology research, highlights the associated threats and ethical considera-tions, and proposes solutions for the use of LLMs i…	http://dx.doi.org/10.1016/j.ajo.2023.06.004	Off							Ophthalmology					0	0	Advances in Tribology		0	Asian Journal of Multidisciplinary Studies
Obando, DV; Gallego, KJ; Gonzalez, S; Alvarez, AG; Bautista, M; Sánchez-Vergel, A	Results of the transition from posterolateral to anterior minimally invasive approach for total hip arthroplasty	JOURNAL OF ORTHOPAEDIC SURGERY AND RESEARCH	Article	2023	Background The anterior minimally invasive (AMI) approach reduces soft tissue damage, risk of dislocation and enhances recovery, but it is associated with certain complications. The aim of this study is to compare the outcomes of patients who underwent total hip arthroplasty (THA) through posterolateral (PL) and AMI approaches performed by the same surgeon, in order to determine the learning curv…	http://dx.doi.org/10.1186/s13018-023-04291-6	Off							Orthopedics					0	0	Advances in Urology		0	American Journal of Innovative Research and Applied Sciences
Rinaldi, A; Snider, M; James, A; Harris, C; Hill, KC; Li, JN; Wyne, K	The Impact of a Diabetes Transitions of Care Clinic on Hospital Utilization and Patient Care	ANNALS OF PHARMACOTHERAPY	Article	2023	Background There is currently limited guidance from the American Diabetes Association regarding transitions of care for patients with diabetes. Objective This study's aim was to determine the impact of a diabetes-specific transitions of care clinic (TOCC) on hospital utilization and patient outcomes in recently discharged patients with diabetes. Methods This retrospective study evaluated patients…	http://dx.doi.org/10.1177/10600280221102557	Off							Pharmacology & Pharmacy					0	0	Advances in Virology		0	Eastern European Scientific Journal
Stekeler-Weithofer, P	NATURE, SPIRIT, AND THEIR LOGIC. HEGEL'S ENCYCLOPAEDIA OF THE THEORETICAL SCIENCES AS UNIVERSAL SEMANTICS	FILOSOFSKII ZHURNAL	Article	2023	Hegel's so-called system of philosophy is a speculative, i.e. meta-level or topical reflec-tion on the logical roles of concepts in world-related empirical knowledge. Its main in-sight is that the so-called explanations in the science are a result of a world-wide work on 'the concept', the translatable semantics of our languages, which form a relatively a priori and generic precondition for concr…	http://dx.doi.org/10.21146/2072-0726-2023-16-2-165-175	Off							Philosophy					0	0	Aegaeum		0	Bioresearch Bulletin
Costa, M; Crabtree, C; Holbein, JB; Landgrave, M	Is that ethical? An exploration of political scientists' views on research ethics	RESEARCH & POLITICS	Article	2023	What do political scientists think about research ethics? What research practices do they find acceptable? Using a survey conducted with the American Political Science Association, we explore perceptions of ethics among 362 political scientists. We find that political scientists do not place much relative weight on ethics when evaluating research. We do, however, find that researchers view differ…	http://dx.doi.org/10.1177/20531680231209553	Off							Political Science					0	0	Aerospace		0	Asian Journal of Pharmaceutical and Health Sciences
Mavrot, C; Hadorn, S; Sager, F	Blood, sweat, and cannabis: real-world policy evaluation of controversial issues	JOURNAL OF EUROPEAN PUBLIC POLICY	Article	2023	The motivation of this article is to address the ambivalent position of policy analysis when it intervenes in the real-world policy process through policy evaluation. It tackles the underresearched question of the challenges faced by policy analysis in relation to applied research mandates. It argues that policy analysis is constantly at risk of instrumentalisation by politico-administrative play…	http://dx.doi.org/10.1080/13501763.2023.2222141	Off							Political Science; Public Administration					0	0	Aerospace Research Communications		0	Education Reform Journal
O'Donohue, W	Rhetoric and Clinical Science: Maximizing Rationality Within Post-Justificationist Knowledge	CLINICAL PSYCHOLOGICAL SCIENCE	Article	2023	Scott Lilienfeld wrote about science and metascience and cared deeply about clearly understanding the quality of science. Lilienfeld criticized obscurantist language such as neurobabble and poorly defined terms such as microaggressions. Science is a social institution that involves communication through language. This article presents a rhetorical analysis of science. The study of the linguistic …	http://dx.doi.org/10.1177/21677026221147251	Off							Psychology, Clinical; Psychiatry; Psychology					0	0	Afrasian Journal of Humanities and Social Sciences		0	Clinics in Surgery
McKay, B; Bacelar, MFB; Carter, MJ	On the Reproducibility of Power Analyses in Motor Behavior Research	JOURNAL OF MOTOR LEARNING AND DEVELOPMENT	Article	2023	Recent metascience suggests that motor behavior research may be underpowered, on average. Researchers can perform a priori power analyses to ensure adequately powered studies. However, there are common pitfalls that can result in under-estimating the required sample size for a given design and effect size of interest. Critical evaluation of power analyses requires successful analysis reproduction…	http://dx.doi.org/10.1123/jmld.2022-0061	Off							Psychology, Developmental; Psychology, Experimental; Sport Sciences					0	0	African Journal of Traditional, Complementary and Alternative Medicines		0	EDUVED Global Management Research
Quinlan, JA; Padgett, JK; Khajehnassiri, A; Mar, RA	Does a Brief Exposure to Literary Fiction Improve Social Ability? Assessing the Evidential Value of Published Studies With a p-Curve	JOURNAL OF EXPERIMENTAL PSYCHOLOGY-GENERAL	Article	2023	Humans have long suspected that stories can help us better understand others, and, indeed, lifelong exposure to narrative fiction does predict better social cognition. Several experiments have attempted to investigate the causal direction of this relationship to see if random assignment to a brief narrative directly improves social cognition. Although these experiments have yielded mixed results,…	http://dx.doi.org/10.1037/xge0001302	Off							Psychology, Experimental					0	0	Aging		0	Canadian International Journal of Science and Technology
López-Cevallos, DF; Madamala, K; Mohsini, M; Lopez, A; Hunte, RS; Petteway, R; Holbert, T	Centering Communities of Color in the Modernization of a Public Health Survey System: Lessons from Oregon	HEALTH EQUITY	Article	2023	Context: Public health survey systems are tools for informing public health programming and policy at the national, state, and local levels. Among the challenges states face with these kinds of surveys include concerns about the representativeness of communities of color and lack of community engagement in survey design, analysis, and interpretation of results or dissemination, which raises quest…	http://dx.doi.org/10.1089/heq.2023.0062	Off							Public, Environmental & Occupational Health					0	0	Agrariae Liber		0	Advance Research Journal of Multidisciplinary Discoveries
Riley, SP; Swanson, BT; Cook, CE	Trustworthiness, confidence in estimated effects, and confidently translating research into clinical practice	ARCHIVES OF PHYSIOTHERAPY	Article	2023	Trustworthy, preprocessed sources of evidence, such as systematic reviews and clinical practice guidelines, are crucial for practicing clinicians. Confidence in estimated effects is related to how different the outcome data were between the two groups. Factors including the effect size, variability of the effect, research integrity, research methods, and selected outcome measures impact confidenc…	http://dx.doi.org/10.1186/s40945-023-00162-9	Off							Rehabilitation					0	0	Agricultural Sciences		0	Centrum
Capasso, M	Responsible Social Robotics and the Dilemma of Control	INTERNATIONAL JOURNAL OF SOCIAL ROBOTICS	Article	2023	Social robotic platforms are increasingly entering into human social practices, but to date the question of control and direction of innovation processes surrounding social robotics is still highly debated. In this paper I seek to make a two-fold contribution. Firstly, I critically discuss the Collingridge Dilemma, also known as the dilemma of control in Science and Technologies Studies, and cont…	http://dx.doi.org/10.1007/s12369-023-01049-2	Off							Robotics					0	0	Agriculturae		0	Elixir International Journal
Memon, KR; Ooi, SK	Identifying digital leadership's role in fostering competitive advantage through responsible innovation: A SEM-Neural Network approach	TECHNOLOGY IN SOCIETY	Article	2023	Contemporary research suggests that digital leadership (DL) plays a pivotal role in harnessing digital transformation to drive digital development, impacting organisations, society, and the environment. Nonetheless, empirical studies on the role of DL in fostering responsible innovation (RI) for a competitive advantage (CA) remain scarce despite its significance. Drawing on the upper echelons the…	http://dx.doi.org/10.1016/j.techsoc.2023.102399	Off							Social Issues; Social Sciences, Interdisciplinary					0	0	Agriculture		0	Acta Medica International
Linden, KLV; Palmieri, PA	Developing a Classic Grounded Theory Research Study Protocol: A Primer for Doctoral Students and Novice Researchers	GROUNDED THEORY REVIEW	Article	2023	The research study protocol is a roadmap for conducting research systematically, efficiently, and ethically. While protocols have standard components, a classic grounded theory protocol differs in its methods, including processes and procedures, because of the uniqueness of the methodology. A classic grounded theory protocol commonly contains the following: (1) introduction to the topic; (2) purp…		Off							Social Sciences, Interdisciplinary					0	0	AgriEngineering		0	Bulletin of Applied and Research Science
Ito-Jaeger, S; Lane, G; Dowthwaite, L; Webb, H; Patel, M; Rawsthorne, M; Portillo, V; Jirotka, M; Vallejos, EP	TrustScapes: A Visualisation Tool to Capture Stakeholders' Concerns and Recommendations About Data Protection, Algorithmic Bias, and Online Safety	INTERNATIONAL JOURNAL OF QUALITATIVE METHODS	Article	2023	This paper presents a new methodological approach, TrustScapes, an open access tool designed to identify and visualise stakeholders' concerns and policy recommendations on data protection, algorithmic bias, and online safety for a fairer and more trustworthy online world. We first describe how the tool was co-created with young people and other stakeholders through a series of workshops. We then …	http://dx.doi.org/10.1177/16094069231186965	Off							Social Sciences, Interdisciplinary					0	0	Agrochemicals		0
Hanson, E; Lewis, F; Barbabella, F; Hoefman, R; Casu, G; Boccaletti, L; Leu, A; Hlebec, V; Bolko, I; Santini, S; Svensson, M; Becker, S; Magnusson, L	Ethical Considerations When Conducting Pan-European Research with and for Adolescent Young Carers	ETHICS AND SOCIAL WELFARE	Article	2023	Adolescent young carers (AYCs) are a sub-group of young carers who carry out significant or substantial caring tasks and assume a level of responsibility which would usually be associated with an adult. They are a potentially vulnerable group of minors because of the risk factors associated with their caring role. AYCs face a critical transition phase from adolescence to adulthood often with a la…	http://dx.doi.org/10.1080/17496535.2023.2205654	Off							Social Work					0	0	Agrociencia		0	American Journal of Advances in Medical Science
Oduoye, MO; Javed, B; Gupta, N; Sih, CMV	Algorithmic bias and research integrity; the role of nonhuman authors in shaping scientific knowledge with respect to artificial intelligence: a perspective	INTERNATIONAL JOURNAL OF SURGERY	Article	2023	Artificial intelligence technologies were developed to assist authors in bettering the organization and caliber of their published papers, which are both growing in quantity and sophistication. Even though the usage of artificial intelligence tools in particular ChatGPT's natural language processing systems has been shown to be beneficial in research, there are still concerns about accuracy, resp…	http://dx.doi.org/10.1097/JS9.0000000000000552	Off							Surgery					0	0	Agronomy		0	Food Biology
Luo, HY; Lin, XY; Yu, Y	Coupling synergy calculation between innovation and ethical responsibility for high-tech enterprises from the perspective of responsibility innovation	JOURNAL OF INTELLIGENT & FUZZY SYSTEMS	Article	2023	This paper aims to analyze the coupling coordination degree of technology, economy, social responsibility, and ethic of technological innovation in high-tech enterprises, and provide basis for the optimization of technological innovation system structure in high-tech enterprises. Using data of high-tech enterprises in China Statistical Yearbook and China Statistical Yearbook of Science and Techno…	http://dx.doi.org/10.3233/JIFS-221269	Off												0	0	AGU International Journal of Engineering & Technology		0	Diyala Journal for Pure Science
Jakku, E; Fleming, A; Espig, M; Fielke, S; Finlay-Smits, SC; Turner, JA	Disruption disrupted? Reflecting on the relationship between responsible innovation and digital agriculture research and development at multiple levels in Australia and Aotearoa New Zealand	AGRICULTURAL SYSTEMS	Article	2023	CONTEXT: New forms of digital information and communication technologies have the potential to provide a next generation of agricultural technologies, which can drive improvements in productivity and efficiency while reducing risks and negative impacts. However, such digital transformation brings with it significant socioethical challenges. Responsible innovation provides insights and approaches …	http://dx.doi.org/10.1016/j.agsy.2022.103555	Off												0	0	AGU International Journal of Professional Studies & Research		0	The Business Review, Cambridge
Neely, BA; Dorfer, V; Martens, L; Bludau, I; Bouwmeester, R; Degroeve, S; Deutsch, EW; Gessulat, S; Kaell, L; Palczynski, P; Payne, SH; Rehfeldt, TG; Schmidt, T; Schwaemmle, V; Uszkoreit, J; Vizcaino, JA; Wilhelm, M; Palmblad, M	Toward an Integrated Machine Learning Model of a Proteomics Experiment	JOURNAL OF PROTEOME RESEARCH	Article; Early Access	2023	In recent years machine learning has made extensive progress in modeling many aspects of mass spectrometry data. We brought together proteomics data generators, repository managers, and machine learning experts in a workshop with the goals to evaluate and explore machine learning applications for realistic modeling of data from multidimensional mass spectrometry-based proteomics analysis of any s…	http://dx.doi.org/10.1021/acs.jproteome.2c00711	Off							Biochemical Research Methods					0	0	AGU International Journal of Research in Social Science & Humanities		0	Eastern Academic Journal
Nqumba, BM; Scheepers, CB	Authentic leadership's influence on strategic corporate social responsibility in South Africa: mediated by participative decision-making	EUROPEAN BUSINESS REVIEW	Article; Early Access	2023	PurposeThe purpose of this paper is to investigate the influence of authentic leadership on strategic corporate social responsibility (CSR) in a less researched environment. This study set out to fill that gap in researching the direct influence of employees' perceptions about the authenticity of their leaders as well as indirect effect through participative decision-making on strategic CSR which…	http://dx.doi.org/10.1108/EBR-05-2022-0095	Off							Business					0	0	Ahead International Journal of Recent Research Review		0	E-Library Science Research Journal
Kasun, M; Ryan, K; Paik, J; Lane-McKinley, K; Dunn, LB; Roberts, LW; Kim, JP	Academic machine learning researchers' ethical perspectives on algorithm development for health care: a qualitative study	JOURNAL OF THE AMERICAN MEDICAL INFORMATICS ASSOCIATION	Article; Early Access	2023	Objectives We set out to describe academic machine learning (ML) researchers' ethical considerations regarding the development of ML tools intended for use in clinical care.Materials and Methods We conducted in-depth, semistructured interviews with a sample of ML researchers in medicine (N = 10) as part of a larger study investigating stakeholders' ethical considerations in the translation of ML …	http://dx.doi.org/10.1093/jamia/ocad238	Off							Computer Science, Information Systems; Computer Science, Interdisciplinary Applications; Health Care Sciences & Services; Information Science & Library Science; Medical Informatics					0	0	AI		0	Current Trends in Technology and Sciences
Olugbade, T; He, L; Maiolino, P; Heylen, D; Bianchi-Berthouze, N	Touch Technology in Affective Human-, Robot-, and Virtual-Human Interactions: A Survey	PROCEEDINGS OF THE IEEE	Article; Early Access	2023	Given the importance of affective touch in human interactions, technology designers are increasingly attempting to bring this modality to the core of interactive technology. Advances in haptics and touch-sensing technology have been critical to fostering interest in this area. In this survey, we review how affective touch is investigated to enhance and support the human experience with or through…	http://dx.doi.org/10.1109/JPROC.2023.3272780	Off							Engineering, Electrical & Electronic					0	0	AIDS Research and Treatment		0	ARNACA American Journal of Advances in Medical Science
Cohen, JB; Loeber, AMC; Marschalek, I; Bernstein, MJ; Blok, V; Tabarés, R; Gianni, R; Griessler, E	From experimentation to structural change: fostering institutional entrepreneurship for public engagement in research and innovation	SCIENCE AND PUBLIC POLICY	Article; Early Access	2023	Many researchers experiment with participatory settings to increase public engagement in research and innovation (R&I). Because of their temporary nature, it often remains unclear how such participatory experiments can contribute to structural change. This paper empirically explores options for bridging this gap. It analyzes how participants can be supported to act as institutional entrepreneurs …	http://dx.doi.org/10.1093/scipol/scad065	Off							Environmental Studies; Management; Public Administration					0	0	Air		0	Bioinformation
Francesca, G; Ceruti, S; Martini, S; Picozzi, M; Cosentino, M; Marino, F	Educating and Training in Research Integrity (RI): A Study on the Perceptions and Experiences of Early Career Researchers Attending an Institutional RI Course	JOURNAL OF ACADEMIC ETHICS	Article; Early Access	2023	Research integrity (RI) is defined as adherence to ethical principles, deontological duties, and professional standards necessary for responsible conduct of scientific research. Early training on RI, especially for early-career researchers, could be useful to help develop good standards of conduct and prevent research misconduct (RM).The aim of this study is to assess the effectiveness of a train…	http://dx.doi.org/10.1007/s10805-023-09497-1	Off							Ethics					0	0	Al Ameen Journal of Medical Sciences		0	European International Journal of Science and Technology
Vierula, J; Karihtala, T; Ervaala, N; Naamanka, K; Haavisto, E; Talman, K	Applicant's success in the ethics entrance exam: A cross-sectional study	NURSING ETHICS	Article; Early Access	2023	Background: Student selection is the first step in recruiting future social and healthcare professionals. Ethically competent professionals are needed in social and healthcare. It is important to select applicants who have the best possible abilities to develop their ethical competence in the future. Values-based recruitment has been used to informthe recruitment and selection of higher education…	http://dx.doi.org/10.1177/09697330231204999	Off							Ethics; Nursing					0	0	Algorithms		0	Australian Journal of Business and Management Research
Smith, RD; Schaäfer, S; Bernstein, MJ	Governing beyond the project: Refocusing innovation governance in emerging science and technology funding	SOCIAL STUDIES OF SCIENCE	Article; Early Access	2023	This article analyses how a recent idiom of innovation governance, 'responsible innovation', is enacted in practice, how this shapes innovation processes, and what aspects of innovation are left untouched. Within this idiom, funders typically focus on one point in an innovation system: researchers in projects. However, the more transformational aspirations of responsible innovation are circumscri…	http://dx.doi.org/10.1177/03063127231205043	Off							History & Philosophy Of Science					0	0	Allergies		0	The Criterion: An International Journal in English
de Souza, TA; Vieira, KC; Nicolaï, I; Grützmann, A	Can urban mobility be responsible? A governance perspective	TECHNOLOGY ANALYSIS & STRATEGIC MANAGEMENT	Article; Early Access	2023	Transport and mobility systems are historically deeply influenced by the context, including legislation, operation arrangements, decision-making process, users' behaviours, and travel modals. With a great expectation to change what is known, mobility innovations aim to offer a better arrangement towards a more sustainable, efficient, safer, and economical, technological, and spatial accessible. A…	http://dx.doi.org/10.1080/09537325.2023.2214634	Off							Management; Multidisciplinary Sciences					0	0	Alloys		0	European Academic Research
Meijer, A; Wiarda, M; Doorn, N; van de Kaa, G	Towards responsible standardisation: investigating the importance of responsible innovation for standards development	TECHNOLOGY ANALYSIS & STRATEGIC MANAGEMENT	Article; Early Access	2023	Responsible Innovation has recently been taken up in public policies and discourses. However, it remains challenging to institutionalise its core dimensions - inclusion, anticipation, responsiveness, reflexivity, and transparency - in practice. De jure standardisation is increasingly seen as an instrument to embed the core principles of Responsible Innovation in innovation processes, because of i…	http://dx.doi.org/10.1080/09537325.2023.2225108	Off							Management; Multidisciplinary Sciences					0	0	Aloy Journal of Soft Computing and Applications		0	European Journal of Advances in Engineering & Technology
Lechner, IM; Mokkink, LB; de Ridder, GJ; van Woudenberg, R; Bouter, LM; Tijdink, JK	The core epistemic responsibilities of universities: Results from a Delphi study	ACCOUNTABILITY IN RESEARCH-ETHICS INTEGRITY AND POLICY	Article; Early Access	2023	Epistemic responsibilities (ERs) of universities concern equipping and empowering its researchers, educators and students to attain, produce, exchange and disseminate knowledge. ERs can potentially guide universities in improving education, research and in service to society. Building on earlier philosophical work, we applied empirical methods to identify core ERs of universities and their consti…	http://dx.doi.org/10.1080/08989621.2023.2255826	Off							Medical Ethics					0	0	American Based Research Journal		0	Australian Journal of Basic and Applied Sciences
Borkens, Y; Endruscheit, U; Lübbers, CW	Homeopathy-A lively relic of the prescientific era	WIENER KLINISCHE WOCHENSCHRIFT	Article; Early Access	2023	Homeopathy was first postulated by the German physician Samuel Hahnemann in 1796 and 220 years later homeopathy is the most popular and widespread alternative medicine. Partly, it is also part of the national healthcare and insurance systems but homeopathy is not without controversy within the medical and healthcare community. Its implausible basic assumptions, some of which contradict natural la…	http://dx.doi.org/10.1007/s00508-023-02164-w	Off							Medicine, General & Internal					0	0	American International Journal of Contemporary Research		0	European Journal of Biomedical and Pharmaceutical Sciences
Aravena-Bravo, P; Cristia, A; Garcia, R; Kotera, H; Nicolas, RK; Laranjo, R; Arokoyo, BE; Benavides-Varela, S; Benders, T; Boll-Avetisyan, N; Cychosz, M; Dal Ben, R; Diop, Y; Durán-Urzúa, C; Havron, N; Manalili, M; Narasimhan, B; Omane, PO; Rowland, C; Kolberg, LS; Ssemata, AS; Styles, SJ; Troncoso-Acosta, B; Woon, FT	Towards Diversifying Early Language Development Research: The First Truly Global International Summer/Winter School on Language Acquisition (/L+/) 2021	JOURNAL OF COGNITION AND DEVELOPMENT	Article; Early Access	2023	With a long-term aim of empowering researchers everywhere to contribute to work on language development, we organized the First Truly Global /L+/ International Summer/ Winter School on Language Acquisition, a free 5-day virtual school for early career researchers. In this paper, we describe the school, our experience organizing it, and lessons learned. The school had a diverse organizer team, com…	http://dx.doi.org/10.1080/15248372.2023.2231083	Off							Psychology, Developmental; Psychology, Experimental					0	0	American International Journal of Contemporary Scientific Research		0	Contemporary Research in India
Islam, G; Greenwood, M	Ethical Research in Business Ethics	JOURNAL OF BUSINESS ETHICS	Editorial Material	2023	In this editorial essay, we argue that business ethics research should be aware of the ethical implications of its own methodological choices, and that these implications include, but go beyond, mere compliance with standardized ethical norms. Methodological choices should be made specifically with reference to their effects on the world, both within and outside the academy. Awareness of these ef…	http://dx.doi.org/10.1007/s10551-022-05301-z	Off							Business; Ethics					0	0	American International Journal of Social Science		0	Asian Journal of Mathematics and Applications
Jamieson, KH; Lupia, A; Amaya, A; Brady, HE; Bautista, R; Clinton, JD; Dever, JA; Dutwin, D; Goroff, DL; Hillygus, DS; Kennedy, C; Langer, G; Lapinski, JS; Link, M; Philpot, T; Prewitt, K; Rivers, D; Vavreck, L; Wilson, DC; McNutt, MK	Protecting the integrity of survey research	PNAS NEXUS	Editorial Material	2023	Although polling is not irredeemably broken, changes in technology and society create challenges that, if not addressed well, can threaten the quality of election polls and other important surveys on topics such as the economy. This essay describes some of these challenges and recommends remediations to protect the integrity of all kinds of survey research, including election polls. These 12 reco…	http://dx.doi.org/10.1093/pnasnexus/pgad049	Off							Multidisciplinary Sciences; Social Sciences, Interdisciplinary					0	0	American Journal of Advanced Agricultural Research		0	European Journal of Chemistry
Tipton, E; Bryan, C; Murray, J; McDaniel, MA; Schneider, B; Yeager, DS	Why Meta-Analyses of Growth Mindset and Other Interventions Should Follow Best Practices for Examining Heterogeneity: Commentary on Macnamara and Burgoyne (2023) and Burnette et al. (2023)	PSYCHOLOGICAL BULLETIN	Editorial Material	2023	Meta-analysts often ask a yes-or-no question: Is there an intervention effect or not? This traditional, all-or-nothing thinking stands in contrast with current best practice in meta-analysis, which calls for a heterogeneity-attuned approach (i.e., focused on the extent to which effects vary across procedures, participant groups, or contexts). This heterogeneity-attuned approach allows researchers…	http://dx.doi.org/10.1037/bul0000384	Off							Psychology; Psychology, Multidisciplinary					0	0	American Journal of Advanced Drug Delivery		0	European Journal of Contemporary Economics and Management
Maged, AM; Fawzi, T; Shalaby, MA; Samy, A; Rabee, MA; Ali, AS; Hussein, EA; Hammad, B; Deeb, WS; Geary, M	RETRACTION: A randomized controlled trial of the safety and efficacy of preoperative rectal misoprostol for prevention of intraoperative and postoperative blood loss at elective cesarean delivery (vol 147, pg 102, 2019) (Retraction of Vol 147, Pg 102, 2019)	INTERNATIONAL JOURNAL OF GYNECOLOGY & OBSTETRICS	Retraction; Early Access	2023	Maged, A.M., Fawzi, T., Shalaby, M.A., Samy, A., Rabee, M.A., Ali, A.S., Hussein, E.A., Hammad, B. and Deeb, W.S. (2019), A randomized controlled trial of the safety and efficacy of preoperative rectal misoprostol for prevention of intraoperative and postoperative blood loss at elective cesarean delivery. Int J Gynecol Obstet, 147: 102-107 ()The above article, published online on 15 July 2019 on …	http://dx.doi.org/10.1002/ijgo.15205	Off							Obstetrics & Gynecology					0	0	American Journal of Advanced Scientific Research		0	American Journal of Scientific Research
Pellen, C; Le Louarn, A; Spurrier-Bernard, G; Decullier, E; Chretien, JM; Rosenthal, E; Le Goff, G; Moher, D; Ioannidis, JPA; Naudet, F	Ten (not so) simple rules for clinical trial data-sharing	PLOS COMPUTATIONAL BIOLOGY	Review	2023	Clinical trial data-sharing is seen as an imperative for research integrity and is becoming increasingly encouraged or even required by funders, journals, and other stakeholders. However, early experiences with data-sharing have been disappointing because they are not always conducted properly. Health data is indeed sensitive and not always easy to share in a responsible way. We propose 10 rules …	http://dx.doi.org/10.1371/journal.pcbi.1010879	Off							Biochemical Research Methods; Mathematical & Computational Biology					0	0	American Journal of Advances in Medical Science		0	European Journal of Economics, Finance and Administrative Sciences
Lehoux, P; Rivard, L; de Oliveira, RR; Mörch, CM; Alami, H	Tools to foster responsibility in digital solutions that operate with or without artificial intelligence: A scoping review for health and innovation policymakers	INTERNATIONAL JOURNAL OF MEDICAL INFORMATICS	Review	2023	Background: Digital health solutions that operate with or without artificial intelligence (D/AI) raise several responsibility challenges. Though many frameworks and tools have been developed, determining what principles should be translated into practice remains under debate. This scoping review aims to provide policymakers with a rigorous body of knowledge by asking: 1) what kinds of practice-or…	http://dx.doi.org/10.1016/j.ijmedinf.2022.104933	Off							Computer Science, Information Systems; Health Care Sciences & Services; Medical Informatics					0	0	American Journal of Analytical Chemistry		0	European Journal of Educational Sciences
Fleming, JI; McLucas, AS; Cook, BG	Review of Four Preregistration Registries for Special Education Researchers	REMEDIAL AND SPECIAL EDUCATION	Review	2023	Preregistration involves researchers publicly registering key study elements before conducting a study to increase the transparency of research and limit the use and impact of questionable research practices. To support special education researchers' engagement with preregistrations, in this article we provide an overview of preregistration and systematically review four preregistration registrie…	http://dx.doi.org/10.1177/07419325231160293	Off							Education, Special					0	0	American Journal of Biomedical Science & Research		0	Cellular and Molecular Biology
Monsonís-Payá, I; Iñigo, EA; Blok, V	Participation in monitoring and evaluation for RRI: a review of procedural approaches developing monitoring and evaluation mechanisms	JOURNAL OF RESPONSIBLE INNOVATION	Review	2023	Three arguments support the involvement of actors in the design and implementation of the Monitoring and Evaluation (M & E) for Responsible Research and Innovation (RRI). First, it strengthens the evaluation; second, it allows taking advantage of the performative function; third, it is aligned with the concept of RRI. In Europe, the trend to institutionalize RRI triggered an interest in developin…	http://dx.doi.org/10.1080/23299460.2023.2233234	Off							Ethics; History & Philosophy Of Science; Management; Social Issues					0	0	American Journal of Biotechnology and Medical Research		0	Engineering Research Journal
Gödde, D; Nöhl, S; Wolf, C; Rupert, Y; Rimkus, L; Ehlers, J; Breuckmann, F; Sellmann, T	A SWOT (Strengths, Weaknesses, Opportunities, and Threats) Analysis of ChatGPT in the Medical Literature: Concise Review	JOURNAL OF MEDICAL INTERNET RESEARCH	Review	2023	Background: ChatGPT is a 175-billion-parameter natural language processing model that is already involved in scientific content and publications. Its influence ranges from providing quick access to information on medical topics, assisting in generating medical and scientific articles and papers, performing medical data analyses, and even interpreting complex data sets. Objective: The future role …	http://dx.doi.org/10.2196/49368	Off							Health Care Sciences & Services; Medical Informatics					0	0	American Journal of Computational Mathematics		0	Business and Economics Journal
Uttley, L; Quintana, DS; Montgomery, P; Carroll, C; Page, MJ; Falzon, L; Sutton, A; Moher, D	The problems with systematic reviews: a living systematic review	JOURNAL OF CLINICAL EPIDEMIOLOGY	Review	2023	Objectives: A null fieldis a scientific field where there is nothing to discover and where observed associations are thus expected to simply reflect the magnitude of bias. We aimed to characterize a null field using a known example, homeopathy (a pseudoscientific medical approach based on using highly diluted substances), as a prototype.Study Design and Setting: We identified 50 randomized placeb…	http://dx.doi.org/10.1016/j.jclinepi.2023.01.010	Off							Health Care Sciences & Services; Public, Environmental & Occupational Health					0	0	American Journal of Engineering Research		0	Acta Kinesiologica
Das, RR; Singh, M; Naik, SS	Vitamin D as an adjunct to antibiotics for the treatment of acute childhood pneumonia	COCHRANE DATABASE OF SYSTEMATIC REVIEWS	Review	2023	Background Children with acute pneumonia may be vitamin D deficient. Clinical trials have found that prophylactic vitamin D supplementation decreases children's risk of developing pneumonia. Data on the therapeutic effects of vitamin D in acute childhood pneumonia are limited. This is an update of a Cochrane Review first published in 2018. Objectives To evaluate the efficacy and safety of vitamin…	http://dx.doi.org/10.1002/14651858.CD011597.pub3	Off							Medicine, General & Internal					0	0	American Journal of Essential Oils and Natural Products		0	Biomedical & Pharmacology Journal
McDougall, AR; Dore, G; Aboud, L; Makama, M; Nguyen, PY; Mills, K; Sanderson, B; Hastie, R; Ammerdorffer, A; Vogel, JP	The effect of selenium supplementation in pregnant women on maternal, fetal, and newborn outcomes: a systematic review and meta-analysis	AMERICAN JOURNAL OF OBSTETRICS & GYNECOLOGY MFM	Review	2023	OBJECTIVE: Low maternal selenium status has been associated with poor pregnancy out-comes, including preterm birth. This study aimed to evaluate available evidence of the effects of selenium supplementation during pregnancy on preterm birth and related maternal, fetal, and newborn outcomes.DATA SOURCES: MEDLINE, Embase, CINAHL, Global Index Medicus, and the Cochrane Library were systematically se…	http://dx.doi.org/10.1016/j.ajogmf.2023.101160	Off							Obstetrics & Gynecology					0	0	American Journal of Humanities and Social Sciences Research		0	Acta Scientiae et Intellectus
Bird, KS; Stokes, N; Tomlinson, M; Rivas, C	Ethically Driven and Methodologically Tailored: Setting the Agenda for Systematic Reviews in Domestic Violence and Abuse	JOURNAL OF FAMILY VIOLENCE	Review	2023	PurposeSystematic reviews have an important, and growing, role to play in the global evidence eco-system of domestic violence and abuse. Alongside substantive contributions to knowledge, such reviews stimulate debates about ethical reviewing practices and the importance of tailoring methods to the nuances of the field. This paper aims to pinpoint a set of ethical and methodological priorities to …	http://dx.doi.org/10.1007/s10896-023-00541-7	Off							Psychology, Clinical; Family Studies					0	0	American Journal of Innovative Research and Applied Sciences		0	Botany Journal
Cook, EA; Rowlands, J; Bracewell, K; Jones, C; Boughton, G	Parallels in Practice: Applying Principles of Research Integrity and Ethics in Domestic Violence Fatality Review (DVFR)	JOURNAL OF FAMILY VIOLENCE	Review	2023	Purpose Within the context of the big data society, new systems of data collection on domestic violence and abuse (DVA) have emerged. One such system is Domestic Violence Fatality Review (DVFR) which captures the various dimensions of gender, violence, and abuse required to form an evidence base for prevention. However, to date, there has been limited dialogue between practitioners and researcher…	http://dx.doi.org/10.1007/s10896-023-00505-x	Off							Psychology, Clinical; Family Studies					0	0	American Journal of Molecular Biology		0	Ecoforum
O'Connell, NE; Moore, RA; Stewart, G; Fisher, E; Hearn, L; Eccleston, C; Williams, ACD	Investigating the veracity of a sample of divergent published trial data in spinal pain	PAIN	Article	2023	Evidence-based medicine is replete with studies assessing quality and bias, but few evaluating research integrity or trustworthiness. A recent Cochrane review of psychological interventions for chronic pain identified trials with a shared lead author with highly divergent results. We sought to systematically identify all similar trials from this author to explore their risk of bias, governance pr…	http://dx.doi.org/10.1097/j.pain.0000000000002659	On	Statistics	FFP+QRP	Investigation or forensic	Allegations, sanctions, disclosure of cases	Researchers (public)	UK	Anesthesiology; Clinical Neurology; Neurosciences				Investigation on an author	0	0	Frontiers in Marine Science		0	Direct Research Journals
Liu, YZ; Thornton, JG; Li, WT; van Wely, M; Mol, B	Concerns about Data Integrity of 22 Randomized Controlled Trials in Women's Health	AMERICAN JOURNAL OF PERINATOLOGY	Article	2023	Objective During a review on postpartum hemorrhage, we identified randomized controlled trials (RCTs) of one author conducted at the same time and place for the same condition, with large differences in baseline characteristics. We assessed the data integrity of the RCTs of this author. Study Design We undertook a focused analysis of the data integrity of all RCTs published by Dr. Ahmed M. Maged.…	http://dx.doi.org/10.1055/s-0041-1727280	On	epistemology	FFP+QRP	Content and textual analysis	Allegations, sanctions, disclosure of cases	Researchers (private and public)	Australia	Obstetrics & Gynecology; Pediatrics				Investiation of a medical doctor's RCT	0	0	Frontiers in Materials		0	European Journal of Natural History
Adler, SJ; Röseler, L; Schöniger, MK	A toolbox to evaluate the trustworthiness of published findings	JOURNAL OF BUSINESS RESEARCH	Article	2023	During the past few years, researchers have criticized their professions for providing an entry point for false-positive results arising from publication bias and questionable research practices such as p-hacking (i.e., selec-tively reporting analyses that yield a p-value below 5 %). Researchers are advocating replication studies and the implementation of open-science practices, like preregistrat…	http://dx.doi.org/10.1016/j.jbusres.2023.114189	On	Statistics	FFP+QRP	Content and textual analysis	Assess approach efficacy (mixed)	Researchers	Germany	Business				List and quality of different tools to detect FFP+QRP	0	0	Frontiers in Pharmacology		0	Clinics in Oncology
Wang, XB; Gao, N; Chen, H; Wang, WM	Review of retracted papers in the field of neurology	EUROPEAN JOURNAL OF NEUROLOGY	Review	2023	Background and purpose: Despite the growing awareness of academic fraud, its prevalence in the field of neurology has not been fully assessed. This review aims to analyze the characteristics of the retracted papers in the field of neurology and the reasons for the retraction to better understand the trends in this area and to assist to avoid retraction incidents.Methods: A total of 79 papers were…	http://dx.doi.org/10.1111/ene.15960	On	Statistics	FFP+QRP	Meta study	Assess approach efficacy (mixed)	Researchers	China	Clinical Neurology; Neurosciences				Retracted articles are still citated, most were in hight/moderate impact journal, there are more	0	0	Frontiers in Physics		0	Canadian Journal of Basic and Applied Sciences
Zheng, X; Chen, JJ; Tollas, A; Ni, CQ	The effectiveness of peer review in identifying issues leading to retractions	JOURNAL OF INFORMETRICS	Review	2023	Retractions are necessary to remove flawed research from citable literature but cannot offset the negative impact those publications have on science advances and public trust. The editorial peerreview process is intended to prevent flawed research from being published. However, there is limited empirical evidence of its effectiveness in identifying issues that lead to retractions. This study anal…	http://dx.doi.org/10.1016/j.joi.2023.101423	On	Statistics	Peer review	Meta study	Assess approach efficacy (mixed)	Researchers (Peer reviewer)	USA	Computer Science, Interdisciplinary Applications; Information Science & Library Science				Peer review strugle the most with plagiarism. + reviewer seniority and the level of matching between domains of expertise	0	0	Frontiers in Political Science		0	Biosciences International
Gupta, A; Bosco, F	Tempest in a teacup: An analysis of p-Hacking in organizational research	PLOS ONE	Article	2023	We extend questionable research practices (QRPs) research by conducting a robust, large-scale analysis of p-hacking in organizational research. We leverage a manually curated database of more than 1,000,000 correlation coefficients and sample sizes, with which we calculate exact p-values. We test for the prevalence and magnitude of p-hacking across the complete database as well as various subsets…	http://dx.doi.org/10.1371/journal.pone.0281938	On	Statistics	QRP	Experiment/simulation/quasi-experiment	Assess approach efficacy (mixed)	Researchers	USA	Multidisciplinary Sciences				P-hacking can moderatly be detected by some stats tools	0	0	Frontiers in Quantum Science and Technology		0	Current Botany
Weibel, S; Popp, M; Reis, S; Skoetz, N; Garner, P; Sydenham, E	Identifying and managing problematic trials: A research integrity assessment tool for randomized controlled trials in evidence synthesis	RESEARCH SYNTHESIS METHODS	Article	2023	Evidence synthesis findings depend on the assumption that the included studies follow good clinical practice and results are not fabricated or false. Studies which are problematic due to scientific misconduct, poor research practice, or honest error may distort evidence synthesis findings. Authors of evidence synthesis need transparent mechanisms to identify and manage problematic studies to avoi…	http://dx.doi.org/10.1002/jrsm.1599	On	Epistemology	FFP+QRP	Content and textual analysis	Assess approach efficacy (personal)	Researchers	Germany	Mathematical & Computational Biology; Multidisciplinary Sciences				40% of exclusion with this quality assement method for RCT	0	0	Frontiers in Research Metrics and Analytics		0	Asian Pacific Journal of Pharmacy and Phytochemistry
Forsberg, EM; Wittrock, C	The potential for learning from good RRI practices and implications for the usefulness of RRI as an umbrella concept	LEARNING ORGANIZATION	Article	2023	Purpose The purpose of this study is to analyze reported good institutional responsible research and innovation (RRI) practices from an organizational and learning perspective to discuss the usefulness of RRI as a broad umbrella concept. Design/methodology/approach This study connects neo-institutional and translation accounts of diffusion to different modes of learning and discusses reported bes…	http://dx.doi.org/10.1108/TLO-09-2021-0104	On	Sociology	Guidelanes and policies	Content and textual analysis	Assess approach efficacy (personal)	Institutions	Norway	Management				Responsible research frameworks are too heterogenious to mean much	0	0	Frontiers in Smart Grids		0	European Journal of Social Sciences
Chou, C; Pan, SJA; Hsueh, ML	Assessment criteria for research misconduct: Taiwanese researchers' perceptions	ACCOUNTABILITY IN RESEARCH-ETHICS INTEGRITY AND POLICY	Article	2023	Assessing the severity of an instance of research misconduct is undoubtedly challenging, especially when the result of the assessment may be key to suggesting subsequent sanctions. However, only a few references are currently available in the Taiwanese academic context. In a previous study, the present authors developed The Assessment Criteria for Research Misconduct (The Criteria) based on exist…	http://dx.doi.org/10.1080/08989621.2022.2071155	On	Sociology	Guidelanes and policies	Surveys	Assess approach efficacy (personal)	Researchers (public)	Taiwan	Medical Ethics				Taiwanese guidelanes are agreeded	0	0	Frontiers in Sociology		0	Asian Pacific Journal of Tropical Disease
Ogunsola, FT; Sekoni, A; Akanmu, AS; Adeyemo, WL; Osuntoki, A; Manga-Atangana, B; Afolabi, BB; Okubadejo, NU; Emmanuel, M; Caleb-Adepoju, SO; Folarin, O; Okonkwo, P; Murphy, RL; Kanki, P	Achieving a robust mentoring and research capacity program in a LMIC - the BRAINS faculty development model	BMC MEDICAL EDUCATION	Article	2023	BackgroundA research and training program (RTP) was carried out to build the capacity of faculty and improve the culture of research in the College of Medicine, University of Lagos (CMUL), Nigeria.MethodsRealist-guided mixed methods evaluation of the BRAINS project was carried out using secondary data generated during the 5-years (2015 - 2020) of project implementation. Capacity building workshop…	http://dx.doi.org/10.1186/s12909-023-04488-7	On	Education	SI training, education, and mentorship	Experiment/simulation/quasi-experiment	Assess approach efficacy (personal)	Researchers (SI officers)	Nigeria	Education & Educational Research; Education, Scientific Disciplines				Evaluation of a teaching program	0	0	Frontiers in Systems Biology		0	Bioscience Biotechnology Research Communications
Hofmann, B; Thoresen, M; Holm, S	Research Integrity Attitudes and Behaviors are Difficult to alter: Results from a ten Year Follow-up Study in Norway	JOURNAL OF EMPIRICAL RESEARCH ON HUMAN RESEARCH ETHICS	Article	2023	Background: Research integrity has obtained much attention in research communities, but also in the general public. To improve research integrity is difficult as it involves complex systems of knowledge, attitudes, and practices. The objective of this study is to investigate the knowledge, attitudes, and practices of cohorts of PhD candidates at one faculty (of medicine) over time and compare thi…	http://dx.doi.org/10.1177/15562646221150032	On	Sociology	SI training, education, and mentorship	Surveys (self-reports)	Assess approach efficacy (personal)	Students	Norway	Ethics; Medical Ethics				Little change during PhD trainning	0	0	Frontiers in Systems Neuroscience		0	European Journal of Sustainable Development
Naugle, A; Krofcheck, D; Warrender, C; Lakkaraju, K; Swiler, L; Verzi, S; Emery, B; Murdock, J; Bernard, M; Romero, V	What can simulation test beds teach us about social science? Results of the ground truth program	COMPUTATIONAL AND MATHEMATICAL ORGANIZATION THEORY	Article	2023	The ground truth program used simulations as test beds for social science research methods. The simulations had known ground truth and were capable of producing large amounts of data. This allowed research teams to run experiments and ask questions of these simulations similar to social scientists studying real-world systems, and enabled robust evaluation of their causal inference, prediction, an…	http://dx.doi.org/10.1007/s10588-021-09349-6	On	Epistemology	FFP+QRP	Experiment/simulation/quasi-experiment	Assess approach efficacy (system)	Researchers (public)	USA	Computer Science, Interdisciplinary Applications; Mathematics, Interdisciplinary Applications; Social Sciences, Mathematical Methods				The ground truth methodology works well	0	0	Frontiers in Virology		0	American Journal of Advanced Drug Delivery
Wang, H; Guan, J	The impact of Five No's for Publication on academic misconduct	ACCOUNTABILITY IN RESEARCH-ETHICS INTEGRITY AND POLICY	Article; Early Access	2023	China initiated the Five No's for Publication in December 2015 as a response to rising incidents of retraction. Use the number of retracted publications and their original publication time as proxies to investigate the effect of the Five No's policy on academic misconduct. We searched the Retraction Watch Database for research articles published by Chinese scholars from 1 March 2010 to 29 Februar…	http://dx.doi.org/10.1080/08989621.2023.2279569	On	Political science	FFP+QRP	Experiment/simulation/quasi-experiment	Assess approach efficacy (system)	Institutions	China	Medical Ethics				China new policy is not very effective	0	0	Frontiers in Virtual Reality		0	European Law and Politics Journal
Lukkien, DRM; Nap, HH; Buimer, HP; Peine, A; Boon, WPC; Ket, JCF; Minkman, MMN; Moors, EHM	Toward Responsible Artificial Intelligence in Long-Term Care: A Scoping Review on Practical Approaches	GERONTOLOGIST	Review	2023	Background and Objectives Artificial intelligence (AI) is widely positioned to become a key element of intelligent technologies used in the long-term care (LTC) for older adults. The increasing relevance and adoption of AI has encouraged debate over the societal and ethical implications of introducing and scaling AI. This scoping review investigates how the design and implementation of AI technol…	http://dx.doi.org/10.1093/geront/gnab180	On	Sociology	Guidelanes and policies	Meta study	Assess approach efficacy (system)	Researchers	Netherlands	Gerontology				Not alot of empirical evidence to asses the different frameworks for RI AI	0	0	Gastroenterology Research and Practice		0	Asian Journal of Applied Science and Engineering
Ong, YK; Double, KL; Bero, L; Diong, J	Responsible research practices could be more strongly endorsed by Australian university codes of research conduct	RESEARCH INTEGRITY AND PEER REVIEW	Article	2023	BackgroundThis study aimed to investigate how strongly Australian university codes of research conduct endorse responsible research practices.MethodsCodes of research conduct from 25 Australian universities active in health and medical research were obtained from public websites, and audited against 19 questions to assess how strongly they (1) defined research integrity, research quality, and res…	http://dx.doi.org/10.1186/s41073-023-00129-1	On	Political science	Guidelines and policies	Content and textual analysis	Assess approach efficacy (system)	Researchers (directors)	Australian	Ethics; History & Philosophy Of Science				Clear codes against FFP but not enough VS the grey	0	0	Genes & Cancer		0	Bioscience and Bioengineering Communications
Wicher, MJ; Frankus, E	Research governance for change: funding project-based measures in the field of responsible research and innovation (RRI) and their potential for organisational learning	LEARNING ORGANIZATION	Article; Early Access	2023	Purpose - This paper aims to look at the implementation of project-funded research governance and its potential to induce organisational learning on responsible research and innovation (RRI). This paper analysed what types of organisational learning and change can take place within organisations of an Europe-funded project and to what extent. This paper examined whether and how change occurs and …	http://dx.doi.org/10.1108/TLO-10-2021-0119	On	Political science	Guidelines and policies	Content and textual analysis	Assess approach efficacy (system)	Policy makers	Austria	Management				Fundings design to promote SI should be given more space to learn/grow	0	0	Genetics and Molecular Research		0	European Environmental Sciences and Ecology Journal
Cox, S; Solbakk, JH; Luthardt, F; Bernabe, RDLC	Institutional Review Boards and post-approval monitoring (PAM) of human research: content analysis of select university (academic health center) web pages across the USA	CURRENT MEDICAL RESEARCH AND OPINION	Review	2023	ObjectiveTo conduct a content analysis of IRB webpages of select universities (academic health centers) in the USA that describe post IRB- approval monitoring activities.MethodThis was a qualitative study. Thematic analysis was the method to review the webpage content of selected academic health centers (AHC) within the USA.ResultsSome US academic health centers IRB administrative or research com…	http://dx.doi.org/10.1080/03007995.2023.2175999	On	Political science	Guidelines and policies	Content and textual analysis	Assess approach efficacy (system)	Institutions	USA	Medicine, General & Internal; Medicine, Research & Experimental				The IRB have nice guidelanes	0	0	Genetics Research		0	Der Pharma Chemica
Nuechterlein, A; Barretto, T; Yehia, A; Illes, J	Bridges of perspectives: representation of people with lived experience of spinal cord injury in editorial boards and peer review	RESEARCH INTEGRITY AND PEER REVIEW	Review	2023	BackgroundDiversity among editorial boards and in the peer review process maximizes the likelihood that the dissemination of reported results is both relevant and respectful to readers and end users. Past studies have examined diversity among editorial board members and reviewers for factors such as gender, geographic location, and race, but limited research has explored the representation of peo…	http://dx.doi.org/10.1186/s41073-023-00138-0	On	Sociology	Peer review	surveys (self-report)	Assess approach efficacy (system)	Researchers (Peer reviewer)	Canada	Ethics; History & Philosophy Of Science				Positive trend for inclusivity in editorial/peer review but not enough	0	0	Geodynamics Research International Bulletin		0	FLUIDS: International Journal of Medical Fluid Management
Norman, MK; Proulx, CN; Rubio, DM; Mayowski, CA	Reducing tensions and expediting manuscript submission via an authorship agreement for early-career researchers: A pilot study	ACCOUNTABILITY IN RESEARCH-ETHICS INTEGRITY AND POLICY	Article	2023	Authorship can be a source of tension on research teams, in academic/industry collaborations, and between mentors/mentees. Authorship misconduct is prevalent among biomedical researchers, and disputes about authorship can generate tensions that have the potential to disrupt professional relationships and damage careers. Early-career researchers may experience particular challenges navigating auth…	http://dx.doi.org/10.1080/08989621.2021.2002693	On	Sociology	Publication ethics	Experiment/simulation/quasi-experiment	Assess approach efficacy (system)	Researchers (public)	USA	Medical Ethics				Authorship Agreement decrease tensions	0	0	Geographies		0	Asian Pacific Journal of Natural Products
Panahi, S; Soleimanpour, S	The landscape of the characteristics, citations, scientific, technological, and altmetrics impacts of retracted papers in hematology	ACCOUNTABILITY IN RESEARCH-ETHICS INTEGRITY AND POLICY	Article	2023	Retraction is a mechanism for eliminating and correcting serious problems in the scientific literature and increasing awareness among members of the scientific community about unreliable literature. The objectives of this study were to identify the characteristics and reasons for retraction, analyze citations, and describe the scientific, altmetrics, and technological impacts of hematology retrac…	http://dx.doi.org/10.1080/08989621.2021.1990049	On	Statistics	Publication ethics	Meta study	Assess approach efficacy (system)	Editors	Iran	Medical Ethics				to retraction was 50.83 months. Most retracted where from US. Mostly for missconduct	0	0	GeoHazards		0	European Chemical Bulletin
Huh, S; Kim, SY; Cho, HM	Characteristics of Retractions from Korean Medical Journals in the KoreaMed Database: A Bibliometric Analysis	PLOS ONE	Article	2023	Background Flawed or misleading articles may be retracted because of either honest scientific errors or scientific misconduct. This study explored the characteristics of retractions in medical journals published in Korea through the KoreaMed database. Methods We retrieved retraction articles indexed in the KoreaMed database from January 1990 to January 2016. Three authors each reviewed the detail…	http://dx.doi.org/10.1371/journal.pone.0163588	On	statistics	Publication ethics	Meta study	Assess approach efficacy (system)	Editors	Korea	Multidisciplinary Sciences				Journals do not follow their guidelanes. duplicate publication is first cause of retractation.	0	0	Geomaterials		0	Euro-Afro Journal of Arts and Social Sciences
Anderson, KM; Doulaveris, G; Bennett, C; Mol, B; Berghella, V	Standard quality criteria in retracted vs nonretracted obstetrical randomized controlled trials	AMERICAN JOURNAL OF OBSTETRICS & GYNECOLOGY MFM	Article	2023	BACKGROUND: The number of retracted articles in peer-reviewed journals is increasing within the field of obstetrics. The most common rea-son for article retraction is scientific misconduct. Unfortunately, article retraction often occurs years after publication, allowing inaccurate data to be widely distributed to readers. There exists a great need for validated screening criteria for obstetric jo…	http://dx.doi.org/10.1016/j.ajogmf.2023.100889	On	Statistics	Publication ethics	Content and textual analysis	Assess approach efficacy (system)	Researchers (Peer reviewer)	USA	Obstetrics & Gynecology				Retracted obstetric RCT less likely to include the 7 quality metrics required on submission by most top obstetrics and gynecology journals.	0	0	Geomatics		0	Current Discovery
Nicoll, LH; Carter-Templeton, H; Oermann, MH; Bailey, HE; Owens, JK; Wrigley, J; Ledbetter, LS	An examination of retracted articles in nursing literature	JOURNAL OF NURSING SCHOLARSHIP	Article; Early Access	2023	IntroductionThe output of scholarly publications in scientific literature has increased exponentially in recent years. This increase in literature has been accompanied by an increase in retractions. Although some of these may be attributed to publishing errors, many are the result of unsavory research practices. The purposes of this study were to identify the number of retracted articles in nursi…	http://dx.doi.org/10.1111/jnu.12952	On	Statistics	Publication ethics	Meta study	Assess approach efficacy (system)	Editors	USA	Nursing				Retracted articles are still citated. 30% didn't stated why it was retracted	0	0	Geosciences		0	Averroes European Medical Journal
Krefeld-Schwalb, A; Scheibehenne, B	Tighter nets for smaller fishes? Mapping the development of statistical practices in consumer research between 2008 and 2020	MARKETING LETTERS	Article	2023	During the last decade, confidence in many social sciences, including consumer research, has been undermined by doubts about the replicability of empirical research findings. These doubts have led to increased calls to improve research practices and adopt new measures to increase the replicability of published work from various stakeholders such as funding agencies, journals, and scholars themsel…	http://dx.doi.org/10.1007/s11002-022-09662-3	On	Statistics	QRP	Meta study	Assess approach efficacy (system)	Researchers	Netherlands	Business				Following the replication crisis, sample size have increased and effects diminished	0	0	Global Journal of Animal Scientific Research		0	Asian Journal of Pharmaceutical Research and Health Care
Böschen, I	Changes in methodological study characteristics in psychology between 2010-2021	PLOS ONE	Article	2023	In 2015, the Open Science Collaboration repeated a series of 100 psychological experiments. Since a considerable part of these replications could not confirm the original effects and some of them pointed in the opposite direction, psychological research is said to lack reproducibility. Several general criticisms can explain this finding, such as the standardized use of undirected nil-null hypothe…	http://dx.doi.org/10.1371/journal.pone.0283353	On	Statistics	QRP	Meta study	Assess approach efficacy (system)	Researchers	Germany	Multidisciplinary Sciences				After the start of the replication crisis, the methodology in psychology changed (more beyesian, lower score of P value)	0	0	Global Journal of Business and Social Science Review		0	Columban Journal of Life Sciences
Neoh, MJY; Carollo, A; Lee, A; Esposito, G	Fifty years of research on questionable research practises in science: quantitative analysis of co-citation patterns	ROYAL SOCIETY OPEN SCIENCE	Article	2023	Questionable research practises (QRPs) have been the focus of the scientific community amid greater scrutiny and evidence highlighting issues with replicability across many fields of science. To capture the most impactful publications and the main thematic domains in the literature on QRPs, this study uses a document co-citation analysis. The analysis was conducted on a sample of 341 documents th…	http://dx.doi.org/10.1098/rsos.230677	On	Statistics	QRP	Meta study	Assess approach efficacy (system)	Researchers	Singapor	Multidisciplinary Sciences				OS on the rise, pre-registration and registered reports are the most hyped. Data sharing and replication needs to also be hyped.	0	0	Global Journal of Business and Social Science		0	FOREX Technical Journal Library
Solli, M	Stakeholder Inclusion as the Research Council of Norway's Silver Bullet	ETIKK I PRAKSIS	Article	2023	Focusing on stakeholder inclusion, this article investigates the consequences of implementing the responsible research and innovation framework in a public funding regime. I use a Norwegian transdisciplinary project as a case study, demonstrating how the Research Council of Norway relies heavily on the assumption that stakeholders will pay for further development of the project as long as they ar…	http://dx.doi.org/10.5324/eip.v17i1.5043	On	Political science	Research infrastructures and environments	Investigation or forensic	Assess approach efficacy (system)	Policy makers	Norway	Ethics; Philosophy				The organization between stakeholders and science leads to wastefullness	0	0	Global Journal of Multidisciplinary Studies		0	Functional Analysis: Theory, Method & Applications
Tang, L; Wang, LN; Hu, GY	Research Misconduct Investigations in China's Science Funding System	SCIENCE AND ENGINEERING ETHICS	Article	2023	As stewards of public money, government funding agencies have the obligation and responsibility to uphold the integrity of funded research. Despite an increasing amount of empirical studies examining research-related misconduct, a majority of these studies focus on retracted publications. How agencies spot funding-relevant wrongdoing and what sanctions the offenders face remain largely unexplored…	http://dx.doi.org/10.1007/s11948-023-00459-9	On	Statistics	FFP	Meta study	Awareness and compliance	Institutions	China	Ethics; Engineering, Multidisciplinary; History & Philosophy Of Science; Multidisciplinary Sciences; Philosophy				journal article retractions, whistleblowing, and plagiarism detection software are what start chinese funding agency to investigate FFP	0	0	Global Media Journal		0	Aloy Journal of Soft Computing and Applications
Ortega, JL; Delgado-Quirós, L	How do journals deal with problematic articles. Editorial response of journals to articles commented in PubPeer	PROFESIONAL DE LA INFORMACION	Article	2023	The aim of this article is to explore the editorial response of journals to research articles that may contain methodological errors or misconduct. A total of 17,244 articles commented on in PubPeer, a post-publication peer review site, were processed and classified according to several error and fraud categories. Then, the editorial response (i.e., editorial notices) to these papers were retriev…	http://dx.doi.org/10.3145/epi.2023.ene.18	On	Statistics	FFP+QRP	Meta study	Awareness and compliance	Editors	Spain	Information Science & Library Science				Only 21.5% of the articles that deserve an editorial notice got one	0	0	Gout, Urate, and Crystal Deposition Disease		0	American Journal of Biotechnology and Medical Research
Han, SY; Li, K; Gao, S; Zhang, YZ; Yang, XX; Li, C; Wang, Y; Li, LY; Zhao, YJ; Wang, ZW	Research misconduct knowledge and associated factors among nurses in China: A national cross-sectional survey	APPLIED NURSING RESEARCH	Article	2023	Aim: To measure the knowledge level of research misconduct and explore its associated factors among nurses.Background: Engagement in research misconduct by nurses may transfer to professional misconduct in the clinical setting, thereby jeopardizing the quality of patient care. We still know little about the research misconduct situation among nurses. Previous attempts also hardly reflected partic…	http://dx.doi.org/10.1016/j.apnr.2022.151658	On	Sociology	FFP+QRP	Surveys	Awareness and compliance	Researchers (public)	China	Nursing				Nurses don't know SI and can jeopardize clinical trials	0	0	Graphene		0	Canadian Journal of Pure and Applied Sciences
Kwee, RM; Almaghrabi, MT; Kwee, TC	Integrity in cardiovascular imaging research	CLINICAL IMAGING	Article	2023	Objective: To gain more insight in scientific integrity in the field of cardiovascular imaging research by con-ducting a survey among all corresponding authors who published in cardiovascular imaging journals.Methods: Corresponding authors who published in one of eight major cardiovascular imaging journals in 2021 were requested to complete a questionnaire about scientific integrity in the field …	http://dx.doi.org/10.1016/j.clinimag.2023.01.011	On	Sociology	FFP+QRP	Surveys (self-reports)	Awareness and compliance	Researchers	Netherlands	Radiology, Nuclear Medicine & Medical Imaging				Overall confidence is high while misconduct are rampant	0	0	Grasses		0	Cancer Research Frontiers
Kwee, TC; Almaghrabi, MT; Kwee, RM	Scientific Fraud, Publication Bias, and Honorary Authorship in Nuclear Medicine	JOURNAL OF NUCLEAR MEDICINE	Article	2023	Our objective was to investigate nuclear medicine scientists' experience with scientific fraud, publication bias, and honorary authorship. Methods: Corresponding authors who published an article in one of the 15 general nuclear medicine journals (according to Journal Citation Reports) in 2021 received an invitation to participate in a survey on scientific integrity. Results: In total, 254 (12.4%)…	http://dx.doi.org/10.2967/jnumed.122.264679	On	Sociology	FFP+QRP	Surveys (self-reports)	Awareness and compliance	Researchers	Netherlands	Radiology, Nuclear Medicine & Medical Imaging				Overall confidence is high while misconduct are rampant, particulary in Asia	0	0	Green and Sustainable Chemistry		0	G-Journal of Education, Social Science and Humanities
Almutairi, YMN; Elmelegy, RI; Ferchichi, MM	A Proposed Strategy for Achieving Institutional Integrity at the University of Ha'il in the Light of NCAAA Standards	JOURNAL OF ACADEMIC ETHICS	Article	2023	The aim of this research was to set a proposed strategy for achieving institutional integrity in the University of Ha'il (UoH), Saudi Arabia, in the light of the National Centre of Assessment and Academic Accreditation (NCAAA) Standards. This was accomplished through acknowledging theoretical and philosophical frameworks of institutional integrity and their obstacles in university educational ins…	http://dx.doi.org/10.1007/s10805-022-09451-7	On	Political science	Guidelanes and policies	Content and textual analysis	Awareness and compliance	Institution	UAE	Ethics				An UAE uni applied the national guidelanes for SI	0	0	Heritage		0	Computer Science Chronicle
Hastings, R; Labib, K; Lechner, I; Bouter, L; Widdershoven, G; Evans, N	Guidance on research integrity provided by pan-European discipline-specific learned societies: A scoping review	SCIENCE AND PUBLIC POLICY	Review	2023	There is little research on the content of research integrity (RI)-related guidance provided by pan-European discipline-specific learned societies, or how this guidance compares with recommendations made in the European Code of Conduct for Research Integrity (ALLEA code). Therefore, we aimed to (1) assess the availability of RI guidance from these learned societies, (2) compare learned societies'…	http://dx.doi.org/10.1093/scipol/scac067	On	Sociology	Guidelanes and policies	Content and textual analysis	Awareness and compliance	Institution	Netherlands	Environmental Studies; Management; Public Administration				learned societies guidelanes don't follow ALLEA	0	0	Heteroatom Chemistry		0	Cumhuriyet Science Journal
Liu, X; Wang, XX; Wu, Y; Yu, HT; Yang, M; Khoshnood, K; Luo, ES; Wang, XM	Knowledge and attitudes of Chinese medical postgraduates toward research ethics and research ethics committees: a cross-sectional study	BMC MEDICAL EDUCATION	Article	2023	BackgroundResearch ethics provides the ethical standards for conducting sound and safe research. The field of medical research in China is rapidly growing and facing various ethical challenges. However, in China, little empirical research has been conducted on the knowledge and attitudes of medical postgraduates toward research ethics and RECs. It is critical for medical postgraduates to develop …	http://dx.doi.org/10.1186/s12909-023-04459-y	On	Sociology	Guidelines and policies	surveys (self-report)	Awareness and compliance	Students	China	Education & Educational Research; Education, Scientific Disciplines				Liked ethical research but only 36% knew about it and 27% said it is okay to fake data	0	0	Human Behavior and Emerging Technologies		0	British Journal of Science
Stans, J; Verbandt, S; Kromar, S; Deleersnijder, A	Implementation of Regulation (EU) No 536/2014 as a Non-commercial Sponsor: An Internal Survey and a Descriptive Analysis of Timelines	THERAPEUTIC INNOVATION & REGULATORY SCIENCE	Article	2023	IntroductionTo safeguard the safety and interests of subjects participating in clinical trials, their conduct is heavily regulated. The EU Clinical Trials Regulation (CTR) 536/2014 brings fundamental changes that will require sponsors to adapt their current way of working. One major change is the significant shortening of the permitted reply timelines to requests for information (RFI), which may …	http://dx.doi.org/10.1007/s43441-023-00553-x	On	Sociology	Guidelines and policies	surveys (self-report)	Awareness and compliance	Institution	Belgium	Medical Informatics; Pharmacology & Pharmacy				Research institution struggle to complie but are getting there	0	0	Human Mutation		0	Electronic Journal of Biology
Qusada, AH	Awareness and Perception About Research Ethics and Misconduct Among the Teaching Staff of Health Colleges, Jazan University, Saudi Arabia	CUREUS JOURNAL OF MEDICAL SCIENCE	Article	2023	Background: Despite adopting biomedical research ethics rules, regulations, and statements, unethical behavior is pervasive and frequently reported. This study assessed the perception and awareness of research Ethics and Misconduct among the Teaching Staff of Health Colleges at Jazan University, southwest Saudi Arabia. Purpose: This research aimed to assess the awareness and perception of researc…	http://dx.doi.org/10.7759/cureus.43382	On	Sociology	Guidelines and policies	Surveys (self-reports)	Awareness and compliance	Researchers (public)	Saudi Arabia	Medicine, General & Internal				50% know well about SI	0	0	Humanities		0	The Bioscan
Deniau, N	Perceptions on the role of research integrity officers in French medical schools	ACCOUNTABILITY IN RESEARCH-ETHICS INTEGRITY AND POLICY	Article; Early Access	2023	Researchers, organizations, and governments are trying to foster research integrity. In France, the law recently permitted the appointment of research integrity officers (RIOs) in each university, to promote research integrity and handle misconducts. Since we assumed that having adequate bodies to deal with research integrity could foster research integrity, we wanted to understand how this might…	http://dx.doi.org/10.1080/08989621.2023.2173070	On	Psychology	Guidelines and policies	Interviews/focus group	Awareness and compliance	Researchers (SI officers)	France	Medical Ethics				11 RIS are motivated	0	0	Humans		0	Eduved, International Journal of Interdisciplinary Research
Rout, L; Khilar, PP; Rout, B	Does YouTube promote research ethics and conduct? A content analysis of Youtube Videos and analysis of sentiments through viewers comments	ACCOUNTABILITY IN RESEARCH-ETHICS INTEGRITY AND POLICY	Article; Early Access	2023	More commonly today, research ethics and misconduct are ideas that are frequently violated. The availability of information sources and the dissemination of awareness among researchers can help to reduce this kind of violation. This study highlights how YouTube can be used to promote discussions of research misconduct and ethics. The study looked into how many videos there are on research ethics …	http://dx.doi.org/10.1080/08989621.2023.2192404	On	Sociology	Guidelines and policies	Surveys (self-reports)	Awareness and compliance	Participants/public/media/media	India	Medical Ethics				Videos on SI are appreciated	0	0	Humanum Sciences		0	Bulletin of Mathematical Sciences & Applications
Spitzer, L; Mueller, S	Registered report: Survey on attitudes and experiences regarding preregistration in psychological research	PLOS ONE	Article	2023	BackgroundPreregistration, the open science practice of specifying and registering details of a planned study prior to knowing the data, increases the transparency and reproducibility of research. Large-scale replication attempts for psychological results yielded shockingly low success rates and contributed to an increasing demand for open science practices among psychologists. However, preregist…	http://dx.doi.org/10.1371/journal.pone.0281086	On	Sociology	QRP	surveys	Awareness and compliance	Researchers	Germany	Multidisciplinary Sciences				Identify obstacles to the acceptance of preregistration in psychology	0	0	IARS’ International Research Journal		0	British Journal of Medical and Health Research
Were, E; Kiplagat, J; Kaguiri, E; Ayikukwei, R; Naanyu, V	Institutional capacity to prevent and manage research misconduct: perspectives from Kenyan research regulators	RESEARCH INTEGRITY AND PEER REVIEW	Article	2023	BackgroundResearch misconduct i.e. fabrication, falsification, and plagiarism is associated with individual, institutional, national, and global factors. Researchers' perceptions of weak or non-existent institutional guidelines on the prevention and management of research misconduct can encourage these practices. Few countries in Africa have clear guidance on research misconduct. In Kenya, the ca…	http://dx.doi.org/10.1186/s41073-023-00132-6	On	Political science	Research infrastructures and environments	Interviews/focus group	Awareness and compliance	Policy makers	Kenyan	Ethics; History & Philosophy Of Science				PhD student plagiarism is the only thing in the Kenyan codes	0	0	Ideal Journal of Engineering and Applied Sciences		0	Bulletin of Pharmaceutical Research
Machado, T; Mainoli, B; Caldeira, D; Ferreira, JJ; Fernandes, RM	Data monitoring committees in pediatric randomized controlled trials registered in ClinicalTrials.gov	CLINICAL TRIALS	Article	2023	Background Data monitoring committees advise on clinical trial conduct through appraisal of emerging data to ensure participant safety and scientific integrity. While consideration of their use is recommended for trials performed with vulnerable populations, previous research has shown that data monitoring committees are reported infrequently in publications of pediatric randomized controlled tri…	http://dx.doi.org/10.1177/17407745231182417	On	Statistics	Research infrastructures and environments	Meta study	Awareness and compliance	Researchers (private and public)	Portugal	Medicine, Research & Experimental				Only 39.7% of RCT had a data comitee	0	0	Ideal Journal of Psychology and Theology		0	Buletin Teknologi Makanan
Wittau, J; Celik, S; Kacprowski, T; Deserno, TM; Seifert, R	Fake paper identification in the pool of withdrawn and rejected manuscripts submitted to Naunyn-Schmiedeberg's Archives of Pharmacology	NAUNYN-SCHMIEDEBERGS ARCHIVES OF PHARMACOLOGY	Article; Early Access	2023	Honesty of publications is fundamental in science. Unfortunately, science has an increasing fake paper problem with multiple cases having surfaced in recent years, even in renowned journals. There are companies, the so-called paper mills, which professionally fake research data and papers. However, there is no easy way to systematically identify these papers. Here, we show that scanning for excha…	http://dx.doi.org/10.1007/s00210-023-02741	On	Statistics	FFP	Experiment/simulation/quasi-experiment	Capacity building (mixed)	Researchers	Germany	Pharmacology & Pharmacy				Algorythm to detect mills paper by comparing authors	0	0	Indian Journal of Research Anvikshiki		0	Biomedical Engineering Review
Erro, AG; Odriozola, MA; de Durana, ADDG	Predicting and reasoning about replicability using structured groups	ROYAL SOCIETY OPEN SCIENCE	Article	2023	This paper explores judgements about the replicability of social and behavioural sciences research and what drives those judgements. Using a mixed methods approach, it draws on qualitative and quantitative data elicited from groups using a structured approach called the IDEA protocol ('investigate', 'discuss', 'estimate' and 'aggregate'). Five groups of five people with relevant domain expertise …	http://dx.doi.org/10.1098/rsos.221553	On	Statistics	FFP+QRP	Experiment/simulation/quasi-experiment	Capacity building (mixed)	Researchers	Australian	Computer Science, Software Engineering				Researchers are 86% accurate at evaluating reproducibility, biggest factor: 'effect size' and 'reputation' (of the field of research), statistical literacy	0	0	Indian Journal of Scientific Research		0	East European Science Journal
Bolland, MJ; Gamble, GD; Avenell, A; Cooper, DJ; Grey, A	Distributions of baseline categorical variables were different from the expected distributions in randomized trials with integrity concerns	JOURNAL OF CLINICAL EPIDEMIOLOGY	Article	2023	Background and Objectives: Comparing observed and expected distributions of baseline continuous variables in randomized controlled trials (RCTs) can be used to assess publication integrity. We explored whether baseline categorical variables could also be used.Methods: The observed and expected (binomial) distribution of all baseline categorical variables were compared in four sets of RCTs: two co…	http://dx.doi.org/10.1016/j.jclinepi.2022.12.018	On	Statistics	FFP+QRP	Experiment/simulation/quasi-experiment	Capacity building (mixed)	Researchers	New Zealand	Health Care Sciences & Services; Public, Environmental & Occupational Health				Method to detect fraudulent RCT	0	0	Indian Research Journal of Pharmacy and Science		0	British Journal of Economics, Finance and Management Sciences
Dehdarirad, T; Schirone, M	Use of positive terms and certainty language in retracted and non-retracted articles: The case of biochemistry	JOURNAL OF INFORMATION SCIENCE	Article; Early Access	2023	This study aimed to compare retracted (due to misconduct) and non-retracted articles in biochemistry, in terms of proportion of positive terms, certainty score and different certainty aspects. The data set of this study composed of 662 retracted and non-retracted articles published in the time period of 2018-2020 and indexed in Scopus. These 662 articles accounted for 331 non-retracted and 331 re…	http://dx.doi.org/10.1177/01655515231176650	On	Sociology	FFP+QRP	Meta study	Capacity building (mixed)	Researchers	Sweden	Computer Science, Information Systems; Information Science & Library Science				Retracted articles use less positive/certain/statistical terms	0	0	Indian Scholar		0	Biopharm Journal
Schumm, WR; Crawford, DW; Lockett, L; AlRashed, A; Bin Ateeq, A	Research anomalies in criminology: How serious? How extensive over time? And who was responsible?	ACCOUNTABILITY IN RESEARCH-ETHICS INTEGRITY AND POLICY	Article; Early Access	2023	A variety of ways to detect questionable research practices in small sample social science surveys have been discussed by a variety of authors. However, some of those approaches (e.g., GRIM test, SPRITE test) do not work well for results obtained from larger samples. Here several approaches for detecting anomalies in larger samples are presented and illustrated by an analysis of 78 journal articl…	http://dx.doi.org/10.1080/08989621.2023.2241127	On	Statistics	FFP+QRP	Experiment/simulation/quasi-experiment	Capacity building (mixed)	Researchers	USA	Medical Ethics				Statistical tools work well with controlling using the coauthor	0	0	Indian Streams Research Journal		0	Bioscience Discovery
Nelson, JP; Selin, CL	Seven open questions in the futures of human genome editing	FUTURES	Article	2023	Scholarly discussion around the governance of human genome editing (HGE) recognizes that development and application of HGE techniques could result in unexpected societal outcomes. However, it contains few to no methodological models for how to anticipate, prepare for, or shape such outcomes. This article presents early-stage results from research guided by anticipatory governance, a framework fo…	http://dx.doi.org/10.1016/j.futures.2023.103138	On	Sociology	Guidelines and policies	Interviews/focus group	Capacity building (mixed)	Researchers (public)	USA	Economics; Regional & Urban Planning				Researcher in genetics should be carefull of these 7 open questions	0	0	Infectious Diseases in Obstetrics and Gynecology		0	Biotechnological Research
Stefan, AM; Schoenbrodt, FD	Big little lies: a compendium and simulation of p-hacking strategies	ROYAL SOCIETY OPEN SCIENCE	Article	2023	In many research fields, the widespread use of questionable research practices has jeopardized the credibility of scientific results. One of the most prominent questionable research practices is p-hacking. Typically, p-hacking is defined as a compound of strategies targeted at rendering non-significant hypothesis testing results significant. However, a comprehensive overview of these p-hacking st…	http://dx.doi.org/10.1098/rsos.220346	On	Statistics	QRP	Content and textual analysis	Capacity building (mixed)	Researchers	Netherlands	Multidisciplinary Sciences				Investigating p-hacking at the level of strategies is more succesfull	0	0	Information		0	Biosciences, Biotechnology Research Asia
Davies, MR; Monssen, D; Sharpe, H; Allen, KL; Simms, B; Goldsmith, KA; Byford, S; Lawrence, V; Schmidt, U	Management of fraudulent participants in online research: Practical recommendations from a randomized controlled feasibility trial	INTERNATIONAL JOURNAL OF EATING DISORDERS	Editorial Material; Early Access	2023	Objective: Fraudulent participation is an escalating concern for online clinical trials and research studies and can have a significant negative impact on findings. We aim to shed light on the risk and to provide practical recommendations for detecting and managing such instances. Methods: The FREED-Mobile (FREED-M) study is an online, randomized controlled feasibility trial to assess a digital e…	http://dx.doi.org/10.1002/eat.24085	On	Psychology	FFP	Experiment/simulation/quasi-experiment	Capacity building (personal)	Participants/public/media/media	UK	Psychology, Clinical; Nutrition & Dietetics; Psychiatry; Psychology				Method to deal with impostors	0	0	InfraMatics		0	Canadian Chemical Transactions
Bastidas, V; Oti-Sarpong, K; Nochta, T; Wan, L; Tang, JQ; Schooling, J	Leadership for responsible digital innovation in the built environment: A socio-technical review for re-establishing competencies	JOURNAL OF URBAN MANAGEMENT	Review	2023	Digitalisation in cities offers new opportunities and challenges for city planners and managers to re-shape their roles and create public value through responsible innovation. However, there is a lack of understanding of the competency requirements to foster leadership capacity for digital innovation with social coherence and responsibility. Based on a socio-technical perspective, this paper pres…	http://dx.doi.org/10.1016/j.jum.2023.01.004	On	Sociology	Guidelines and policies	Content and textual analysis	Capacity building (personal)	Policy makers	UK	Urban Studies				The competency of a good RI policy maker	0	0	Interciencia		0	Electronic Journal of Vocational Colleges
Kekecs, Z; Palfi, B; Szaszi, B; Szecsi, P; Zrubka, M; Kovacs, M; Bakos, BE; Cousineau, D; Tressoldi, P; Schmidt, K; Grassi, M; Evans, TR; Yamada, Y; Miller, JK; Liu, HX; Yonemitsu, F; Dubrov, D; Roeer, JP; Becker, M; Schnepper, R; Ariga, A; Arriaga, P; Oliveira, R; Poldver, N; Kreegipuu, K; Hall, B; Wiechert, S; Verschuere, B; Girán, K; Aczel, B	Raising the value of research studies in psychological science by increasing the credibility of research reports: the transparent Psi project	ROYAL SOCIETY OPEN SCIENCE	Article	2023	The low reproducibility rate in social sciences has produced hesitation among researchers in accepting published findings at their face value. Despite the advent of initiatives to increase transparency in research reporting, the field is still lacking tools to verify the credibility of research reports. In the present paper, we describe methodologies that let researchers craft highly credible res…	http://dx.doi.org/10.1098/rsos.191375	On	Epistemology	QRP	Experiment/simulation/quasi-experiment	Capacity building (personal)	Researchers	Hungary	Multidisciplinary Sciences				New methodology increase reproductability	0	0	Interdisciplinary Journal of Research in Business		0	African Journal of Traditional, Complementary and Alternative Medicines
Haven, T; Bouter, L; Mennen, L; Tijdink, J	Superb supervision: A pilot study on training supervisors to convey responsible research practices onto their PhD candidates	ACCOUNTABILITY IN RESEARCH-ETHICS INTEGRITY AND POLICY	Article	2023	One way to strengthen research integrity, is through supervision. According to previous research, a supervisor should be well-versed in responsible research practices (RRPs) and possess the necessary interpersonal skills to convey RRPs. We developed a 3-day pilot training for PhD supervisors that combined RRPs and interpersonal skills. Our aim was to assess: perceptions regarding supervision skil…	http://dx.doi.org/10.1080/08989621.2022.2071153	On	Education	SI training, education, and mentorship	Surveys	Capacity building (personal)	Researchers (public)	Danemark	Medical Ethics				Fusionning RRPs and interpersonal skills in a teaching program	0	0	International Educational Applied Research Journal		0	Entomology and Applied Science Letters
Naugle, A; Russell, A; Lakkaraju, K; Swiler, L; Verzi, S; Romero, V	The Ground Truth program: simulations as test beds for social science research methods	COMPUTATIONAL AND MATHEMATICAL ORGANIZATION THEORY	Article	2023	Social systems are uniquely complex and difficult to study, but understanding them is vital to solving the world's problems. The Ground Truth program developed a new way of testing the research methods that attempt to understand and leverage the Human Domain and its associated complexities. The program developed simulations of social systems as virtual world test beds. Not only were these simulat…	http://dx.doi.org/10.1007/s10588-021-09346-9	On	Epistemology	FFP+QRP	Experiment/simulation/quasi-experiment	Capacity building (system)	Researchers (public)	USA	Computer Science, Interdisciplinary Applications; Mathematics, Interdisciplinary Applications; Social Sciences, Mathematical Methods				Methdology to validate methodology in social science	0	0	International Journal for Development of Computer Science and Technology		0	Canadian Journal of Biotechnology
Gamble, C; Lewis, S; Stocken, D; Juszczak, E; Bradburn, M; Dore, C; Kean, S	Determining a risk-proportionate approach to the validation of statistical programming for clinical trials	CLINICAL TRIALS	Article; Early Access	2023	Background: The contribution of the statistician to the design and analysis of a clinical trial is acknowledged as essential. Ability to reconstruct the statistical contribution to a trial requires rigorous and transparent documentation as evidenced by the reproducibility of results. The process of validating statistical programmes is a key requirement. While guidance relating to software develop…	http://dx.doi.org/10.1177/17407745231204036	On	Statistics	FFP+QRP	Interviews/focus group	Capacity building (system)	Researchers (private and public)	UK	Medicine, Research & Experimental				List of integrity vulnerabilities faced by statisticien	0	0	International Journal for Engineering and Emerging Technologies		0	The Dawn Journal
Lehoux, P; Silva, HP; Miller, F; Denis, JL; Pozelli, RS	How can entrepreneurs experience inform responsible health innovation policies? A longitudinal case study in Canada and Brazil	INTERNATIONAL JOURNAL OF HEALTH PLANNING AND MANAGEMENT	Article	2023	Aim: To foster equity and make health systems economically and environmentally more sustainable, Responsible Innovation in Health (RIH) calls for policy changes advocated by mission-oriented innovation policies. These policies focus, however, on instruments to foster the supply of innovations and neglect health policies that affect their uptake. Our study's aim is to inform policies that can supp…	http://dx.doi.org/10.1002/hpm.3636	On	Sociology	Guidelines and policies	Interviews/focus group	Capacity building (system)	Researcher (private)	Canada	Health Policy & Services; Public, Environmental & Occupational Health				Mission oriented projets make science more connected to society	0	0	International Journal of Advance Foundation and Research in Science and Engineering		0	ESSENCE: International Journal for Environmental Rehabilitation and Conservation
Murray, DS; Cole, I; Nunez, N; Parker, EM; Mikulis, A; Herreid, AM; Donovan, M; Fazekas, HM; Wymore, AS	The Environmental Responsibility Framework: A Toolbox for Recognizing and Promoting Ecologically Conscious Research	EARTHS FUTURE	Editorial Material	2023	Ethical guidelines have provided a cornerstone for morally appropriate research on human or other vertebrate animal subjects since at least 1945. By contrast, although there are environmental impacts associated with all science research activities (including field, laboratory, and computational projects), no comprehensive guiding framework to determine environmentally responsible research practic…	http://dx.doi.org/10.1029/2022EF002964	On	Political science	Guidelines and policies	Content and textual analysis	Capacity building (system)	Researchers (private and public)	USA	Environmental Sciences; Geosciences, Multidisciplinary; Meteorology & Atmospheric Sciences				Fusionned existing guidlanes and include an invorenemental dimension	0	0	International Journal of Advance Research and Innovation		0	Caribbean Journal of Science and Technology
Taylor, K; Woods, S; Johns, A; Murray, H	Intrinsic responsible innovation in a synthetic biology research project	NEW GENETICS AND SOCIETY	Article	2023	This paper presents, from the perspectives of both social scientists and microbiologists, a case study of the implementation and practice of Responsible Innovation (RI) in a UK-based synthetic biology project. We highlight the impact of interdisciplinary working and examine the benefits that arise from creating the time and space for shared reflection on research. Our discussions over the course …	http://dx.doi.org/10.1080/14636778.2023.2232684	On	Sociology	QRP	Experiment/simulation/quasi-experiment	Capacity building (system)	Researchers	UK	Biotechnology & Applied Microbiology; Genetics & Heredity; History & Philosophy Of Science; Social Issues; Social Sciences, Biomedical				Geneticien like cooperating with sociologue on gene manipulation	0	0	International Journal of Advance Research, Ideas and Innovations in Technology		0	ARPN Journal of Science and Technology
Lehoux, P; de Oliveira, RR; Rivard, L; Silva, HP; Alami, H; Mörch, CM; Malas, K	A Comprehensive, Valid, and Reliable Tool to Assess the Degree of Responsibility of Digital Health Solutions That Operate With or Without Artificial Intelligence: 3-Phase Mixed Methods Study	JOURNAL OF MEDICAL INTERNET RESEARCH	Article	2023	Background: Clinicians' scope of responsibilities is being steadily transformed by digital health solutions that operate with or without artificial intelligence (DAI solutions). Most tools developed to foster ethical practices lack rigor and do not concurrently capture the health, social, economic, and environmental issues that such solutions raise. Objective: To support clinical leadership in th…	http://dx.doi.org/10.2196/48496	On	Law	QRP	Experiment/simulation/quasi-experiment	Capacity building (system)	Researchers (private and public)	Canada	Health Care Sciences & Services; Medical Informatics				Method to asses degree of responsability with AI	0	0	International Journal of Advanced Academic Research		0	The Electronic Journal of Geotechnical Engineering
Wiarda, M; Sobota, VCM; Janssen, MJ; de Kaa, GV; Yaghmaei, E; Doorn, N	Public participation in mission-oriented innovation projects	TECHNOLOGICAL FORECASTING AND SOCIAL CHANGE	Article	2023	Mission-oriented innovation policy is currently gaining renewed interest as an approach for addressing societal challenges. One of the promises is that missions can mobilise and align diverse stakeholders around a shared goal. Recent literature underlines the importance of public participation (e.g. municipalities and civil society organisations) in the socioeconomic transformations required for …	http://dx.doi.org/10.1016/j.techfore.2023.122538	On	Political science	Research infrastructures and environments	Content and textual analysis	Capacity building (system)	Policy makers	Netherlands	Business; Regional & Urban Planning				Mission oriented projets have more participation (but still low inclusivity)	0	0	International Journal of Advanced Computer Technology		0	European Journal of Scientific Research
Jafarey, A; Shekhani, S; Raza, F; Naz, S	Situation analysis of research ethics governance in Pakistan	EASTERN MEDITERRANEAN HEALTH JOURNAL	Article	2023	Background: Mapping of ethical governance structures is very useful in identifying strengths and weaknesses in order to uphold integrity and ensure standardization. However, reliable countrywide data about ethical review committees (ERCs) is unavailable in Pakistan. Aims: To evaluate the research ethics governance mechanisms at national level and at key healthcare institutions in Methods: This pi…	http://dx.doi.org/10.26719/emhj.23.069	On	Political science	Research infrastructures and environments	Interviews/focus group	Capacity building (system)	Policy makers	Pakistan	Health Care Sciences & Services; Health Policy & Services; Public, Environmental & Occupational Health				Pakistan need a national acreditation for its ethical comitees	0	0	International Journal of Advanced Education and Research		0	Advance Journals of Engineering Mathematics and Computer Sciences
Moss, J; De Bin, R	Modelling publication bias and p-hacking	BIOMETRICS	Article	2023	Publication bias and p-hacking are two well-known phenomena that strongly affect the scientific literature and cause severe problems in meta-analyses. Due to these phenomena, the assumptions of meta-analyses are seriously violated and the results of the studies cannot be trusted. While publication bias is very often captured well by the weighting function selection model, p-hacking is much harder…	http://dx.doi.org/10.1111/biom.13560	On	Informatics	FFP+QRP	Experiment/simulation/quasi-experiment	Consequence	researchers	Norway	Biology; Mathematical & Computational Biology; Statistics & Probability				Simulators of p-hacking and publi biais	0	0	International Journal of Advanced Research		0	Communications on Applied Electronics
Ho, MR; Tadrous, M; Iacono, A; Suda, K; Gomes, T	Outpatient purchasing patterns of hydroxychloroquine and ivermectin in the USA and Canada during the COVID-19 pandemic: an interrupted time series analysis from 2016 to 2021	JOURNAL OF ANTIMICROBIAL CHEMOTHERAPY	Article	2023	Background Hydroxychloroquine and ivermectin received widespread attention after initial studies suggested that they were effective against COVID-19. However, several of these studies were later discredited. Objectives We explored the impact of scientific articles, public announcements and social media posts on hydroxychloroquine and ivermectin purchases in the USA and Canada during the COVID-19 …	http://dx.doi.org/10.1093/jac/dkac382	On	Statistics	FFP+QRP	Content and textual analysis	Consequences	Participants/public/media/media	USA	Infectious Diseases; Microbiology; Pharmacology & Pharmacy				Purchase of hydroxy+iver did increased following the scientific articles and social media post	0	0	International Journal of Advanced Research and Publications		0	American Journal of Pharmacy and Health Research
Reichelt, N; Nettle, R	Practice insights for the responsible adoption of smart farming technologies using a participatory technology assessment approach: The case of virtual herding technology in Australia	AGRICULTURAL SYSTEMS	Article	2023	CONTEXT: The concept of responsible innovation is gaining traction in the Smart Farming field to address emerging socio-ethical issues such as power asymmetries between farmers and technology development com-panies in farm data ownership, and animal welfare issues arising from the automation of livestock management. Responsible innovation involves the democratisation of science and decision makin…	http://dx.doi.org/10.1016/j.agsy.2022.103592	On	Political science	Guidelines and policies	Interviews/focus group	Consequences	Policy makers	Australia	Agriculture, Multidisciplinary				New hearding tech is welcome but should be heavly regulated	0	0	International Journal of Advanced Research in Computer and Communication Engineering		0	Cardiology and Cardiovascular Medicine
Häussermann, JJ; Maier, MJ; Kirsch, TC; Kaiser, S; Schraudner, M	Social acceptance of green hydrogen in Germany: building trust through responsible innovation	ENERGY SUSTAINABILITY AND SOCIETY	Article	2023	BackgroundSocial acceptance presents a major challenge for Germany's transition to green energy. As a power-to-x technology, green hydrogen is set to become a key component of a future sustainable energy system. With a view to averting conflicts like those surrounding wind energy, we have investigated social acceptance of green hydrogen at an early stage in its implementation, before wider rollou…	http://dx.doi.org/10.1186/s13705-023-00394-4	On	Sociology	Guidelines and policies	Interviews/focus group	Consequences	Industry	Germany	Green & Sustainable Science & Technology; Energy & Fuels				Responsible science is needed to make green hydrogen accepted	0	0	International Journal of Advanced Research in Computer Engineering & Technology		0	American International Journal of Contemporary Scientific Research
Anderson, SF; Liu, XR	Questionable Research Practices and Cumulative Science: The Consequences of Selective Reporting on Effect Size Bias and Heterogeneity	PSYCHOLOGICAL METHODS	Article; Early Access	2023	Despite increased attention to open science and transparency, questionable research practices (QRPs) remain common, and studies published using QRPs will remain a part of the published record for some time. A particularly common type of QRP involves multiple testing, and in some forms of this, researchers report only a selection of the tests conducted. Methodological investigations of multiple te…	http://dx.doi.org/10.1037/met0000572	On	Statistics	QRP	Experiment/simulation/quasi-experiment	Consequences	Researchers	USA	Psychology, Multidisciplinary				QRP can distord the magnitude of the result	0	0	International Journal of Advanced Research in Computer Science & Technology		0	American Journal of Social issues and Humanities
Silva, LMC; Vieira, KC; Grützmann, A; De Rezende, DC	From woman to woman: consumption vulnerability and responsible innovation in transport network companies	INNOVATION-THE EUROPEAN JOURNAL OF SOCIAL SCIENCE RESEARCH	Article	2023	Transport Network Companies (TNC) present challenges for women's safety during the service experience. Employing women drivers as part of Responsible Innovation (RI) can help mitigate Vulnerability of Consumption (VC) in this sector. However, women are often overlooked in research and practice of conventional transport planning. This study aims to analyse the vulnerability of female consumers of …	http://dx.doi.org/10.1080/13511610.2023.2215956	On	Sociology	Research infrastructures and environments	Interviews/focus group	Consequences	Industry	Brazil	Sociology				More inclusive R and D to help women in transport	0	0	International Journal of Advanced Research in Electronics and Communication Engineering		0	European Journal of Academic Essays
Vasconcelos, SMR; Masuda, H; Sorenson, M; Prosdocimi, F; Palácios, M; Watanabe, E; Pinto, JC; Silva, JRLE; Vieyra, A; Pinto, A; Mena-Chalco, J; Sant'Ana, M; Roig, M	Perceptions of plagiarism among PhDs across the sciences, engineering, humanities, and arts: Results from a national survey in Brazil	ACCOUNTABILITY IN RESEARCH-ETHICS INTEGRITY AND POLICY	Article	2023	Plagiarism allegations are not rare in the history of science, and credit for prior work was and continues to be a source of disputes, involving notions of priority of discovery and of plagiarism. However, consensus over what constitutes plagiarism among scientists from different fields cannot be taken for granted. We conducted a national survey exploring perceptions of plagiarism among PhD holde…	http://dx.doi.org/10.1080/08989621.2021.2018306	On	Sociology	FFP	Surveys	Definition of notion	Students	Brazil	Medical Ethics				No diff between discipline on what is plagiarism	0	0	International Journal of Advanced Research in Science and Technology		0	Asian Journal of Health and Medical Sciences
Horbach, SPJM; Sorensen, MP; Allum, N; Reid, AK	Disentangling the local context-imagined communities and researchers' sense of belonging	SCIENCE AND PUBLIC POLICY	Article	2023	It is generally agreed that researchers' 'local context' matters to the successful implementation of research integrity policies. However, it often remains unclear what the relevant local context is. Is it the institutions and immediate working surroundings of researchers? Or, do we need to pay more attention to researchers' epistemic communities if we want to understand their 'local context'? In…	http://dx.doi.org/10.1093/scipol/scad017	On	Sociology	Guidelines and policies	Interviews/focus group	Definition of notion	Researchers (public)	Denmark	Environmental Studies; Management; Public Administration				Local context = contries + scholarly communities	0	0	International Journal of Advanced Science and Engineering Technology		0	Asia Pacific Journal of Education, Arts and Sciences
Kusumoto, FM; Bittl, JA; Creager, MA; Dauerman, HL; Lala, A; McDermott, MM; Turco, JV; Taqueti, VR; Fuster, V	Challenges and Controversies in Peer Review JACC Review Topic of the Week	JOURNAL OF THE AMERICAN COLLEGE OF CARDIOLOGY	Review	2023	The process of peer review has been the gold standard for evaluating medical science, but significant pressures from the recent COVID-19 pandemic, new methods of communication, larger amounts of research, and an evolving publication landscape have placed significant pressures on this system. A task force convened by the American College of Cardiology identified the 5 most significant controversie…	http://dx.doi.org/10.1016/j.jacc.2023.08.056	On	Sociology	Publication ethics	Interviews/focus group	Definition of notion	Researchers (Peer reviewer)	USA	Cardiac & Cardiovascular Systems				List if problems with the peer rievew	0	0	International Journal of Advanced Scientific Research		0	Annals of British Medical Sciences
Murphy, G; Maher, J; Ballantyne, L; Barrett, E; Cowman, CS; Dawson, CA; Huston, C; Ryan, KM; Greene, CM	How do participants feel about the ethics of rich false memory studies?	MEMORY	Article	2023	Deception is often a necessity in rich false memory studies, but is this deception acceptable to participants? In the current study, we followed up with 175 participants who had taken part in a replication of the Lost in the Mall childhood false memory study (Loftus & Pickrell, 1995), as either a research subject or a familial informant. We found that both participants and informants were general…	http://dx.doi.org/10.1080/09658211.2023.2170417	On	Psychology	QRP	surveys	Definition of notion	Participants/public/media/media	Ireland	Psychology, Experimental				Deception in flase memory studies is not felt like a breach of ethic	0	0	International Journal of Advanced Scientific Research & Development		0	American Journal of Advanced Agricultural Research
Forbes, RG	Field emission: Applying the magic emitter validity test to a recent paper, and related research-literature integrity issues	JOURNAL OF VACUUM SCIENCE & TECHNOLOGY B	Article	2023	This work concerns field electron emission (FE) from large-area emitters. It corrects literature weaknesses in analyzing experimental current-voltage data and related emitter characterization. A recent paper in Applied Surface Science exemplifies these difficulties: (1) for many modern emitters, traditional data-analysis methodologies, such as the Fowler-Nordheim plot developed in 1929, yield spu…	http://dx.doi.org/10.1116/6.0002739	On	Statistics	FFP+QRP	Content and textual analysis	Denounce or detect QRP	Researchers	UK	Engineering, Electrical & Electronic; Nanoscience & Nanotechnology; Physics, Applied				Identification of QRP	0	0	International Journal of Advancement in Engineering Technology, Management & Applied Science		0	Anglisticum: International Journal of Literature, Linguistics & Interdisciplinary Studies
Drysdale, K; Wells, N; Smith, AKJ; Gunatillaka, N; Sturgiss, EA; Wark, T	Beyond the challenge to research integrity: imposter participation in incentivised qualitative research and its impact on community engagement	HEALTH SOCIOLOGY REVIEW	Article	2023	Participant recruitment for qualitative research often offers incentives (honoraria; financial compensation) to increase participation and to recognise lived expertise and time involved in research. While not necessarily a new concern for survey and other quantitative based research, 'spam', 'bot', and other inauthentic forms of research participation has rarely been an apparent issue for qualita…	http://dx.doi.org/10.1080/14461242.2023.2261433	On	Sociology	FFP+QRP	Content and textual analysis	Denounce or detect QRP	Participants/public/media/media	Australian	Health Policy & Services; Sociology				First sign of boting in qualitative research	0	0	International Journal of Advancements in Mechanical and Aeronautical Engineering		0	Annals of Medical and Biomedical Sciences
Santos-d'Amorim, K; de Melo, RR; Correia, AEGC; Miranda, MKFD; da Silveira, MAA	Retracted and still cited: profile of post-retraction citations in articles by Brazilian researchers	EM QUESTAO	Article	2023	It characterizes the most cited retracted articles authored by Brazilian researchers, typifies post-retraction citations, and identifies patterns and outliers associated with the cited and citing documents analyzed. It uses the bibliometric method and the technique of citation analysis, configuring itself as exploratory research. From the results obtained from the analysis of 512 citations distri…	http://dx.doi.org/10.19132/1808-5245.29.125494	On	Statistics	Publication ethics	Meta study	Denounce or detect QRP	Researchers (Peer reviewer)	Brazil	Information Science & Library Science				98,8% of citation doesn't aknowledge the rectrated status	0	0	International Journal of Advances in Engineering & Technology		0	Ayushdhar
Ferraro, PJ; Shukla, P	Credibility crisis in agricultural economics	APPLIED ECONOMIC PERSPECTIVES AND POLICY	Article	2023	We provide empirical evidence of research practices that can undermine the credibility of empirical research in agricultural economics. We find that, in four popular journals, most studies are underpowered, a characteristic that, when coupled with publication bias, yields unreliable and exaggerated effect sizes. This problem is exacerbated by selective reporting of statistically significant resul…	http://dx.doi.org/10.1002/aepp.13323	On	Statistics	QRP	Content and textual analysis	Denounce or detect QRP	Researchers (rien = sur des publi)	USA	Agricultural Economics & Policy; Economics	Business School			Agricultural economics studies are underpowered and harked	0	0	International Journal of Advances in Management, Economics and Entrepreneurship		0	Asian Pacific Journal of Health Sciences
Burgman, M; Chiaravalloti, R; Fidler, F; Huan, YZ; McBride, M; Marcoci, A; Norman, J; Vercammen, A; Wintle, B; Yu, YR	A toolkit for open and pluralistic conservation science	CONSERVATION LETTERS	Article	2023	Conservation science practitioners seek to preempt irreversible impacts on species, ecosystems, and social-ecological systems, requiring efficient and timely action even when data and understanding are unavailable, incomplete, dated, or biased. These challenges are exacerbated by the scientific community's capacity to consistently distinguish between reliable and unreliable evidence, including th…	http://dx.doi.org/10.1111/conl.12919	On	Epistemology	QRP	Meta study	Denounce or detect QRP	Researchers (private and public)	Australia	Biodiversity Conservation				List of QRP in conservation science	0	0	International Journal of Advances in Mathematics		0	Ahead International Journal of Recent Research Review
Hu, HF; Moody, GD; Galletta, DF	HARKing and P-Hacking: A Call for More Transparent Reporting of Studies in the Information Systems Field	COMMUNICATIONS OF THE ASSOCIATION FOR INFORMATION SYSTEMS	Article	2023	While researchers are expected to look for significant results to confirm their hypotheses, some engage in intentional or unintentional HARKing (Hypothesizing After Results are Known) and p-hacking (repeated tinkering with data and retesting). If these practices are widespread, one possible result is field-wide exaggerated (inflated) results reported in Information Systems (IS) publications. In t…	http://dx.doi.org/10.17705/1CAIS.05241	On	Statistics	QRP	Experiment/simulation/quasi-experiment	Denounce or detect QRP	Researchers (public)	USA	Computer Science, Information Systems				Demonstration of a possible exploit	0	0	International Journal of Advances in Pharmaceutical Research		0	American International Journal of Contemporary Research
Klein, S	Between People and Paper: Inhabiting Experiment in a Journal Club	SCIENCE AS CULTURE	Article	2023	In 2015, the Open Science Collaboration reported in the journal Science that a disturbingly large proportion of psychological studies cannot be replicated (Open Science Collaboration, 2015). The ensuing 'reproducibility crisis' became a lightning rod for contesting what counts as legitimate research, and for negotiating the relationship between communication infrastructures and research practice.…	http://dx.doi.org/10.1080/09505431.2022.2076587	On	Sociology	QRP	Experiment/simulation/quasi-experiment	Denounce or detect QRP	Researchers (public)	Canada	Cultural Studies; History & Philosophy Of Science				Reading can lead to QRP	0	0	International Journal of Advances in Power Systems		0	European Journal of Engineering Research and Science
Niszczota, P; Conway, P	Judgements of research co-created by Generative AI: Experimental evidence	ECONOMICS AND BUSINESS REVIEW	Article	2023	The introduction of ChatGPT has fuelled a public debate on the appropriateness of using Generative AI (large language models; LLMs) in work, including a debate on how they might be used (and abused) by researchers. In the current work, we test whether delegating parts of the research process to LLMs leads people to distrust researchers and devalues their scientific work. Participants (N = 402) co…	http://dx.doi.org/10.18559/ebr.2023.2.744	On	Psychology	QRP	surveys	Denounce or detect QRP	Participants/public/media/media	Poland	Economics				People view negatively the usage of LLM (moral, quality, trust)	0	0	International Journal of Advances in Social Science and Humanities		0	Asian Journal of Pharmacy and Life Science
Urlings, MJE; Duyx, B; Swaen, GMH; Bouter, LM; Zeegers, MP	Citation bias and other determinants of citation in biomedical research: findings from six citation networks	JOURNAL OF CLINICAL EPIDEMIOLOGY	Article	2023	Objectives: When the probability of being cited depends on the outcome of that study, this is called citation bias. The aim of this study is to assess the determinants of citation and how these compare across six different biomedical research fields. Study Design and Setting: Citation network analyses were performed for six biomedical research questions. After identifying all relevant publication…	http://dx.doi.org/10.1016/j.jclinepi.2020.11.019	On	Statistics	QRP	Meta study	Denounce or detect QRP	researchers	Netherlands	Health Care Sciences & Services; Public, Environmental & Occupational Health				probability of being cited associated with positive study outcomes, the authority of its authors, and the journal in which that article is published	0	0	International Journal of Aerospace and Mechanical Engineering		0	European Scientific Journal
Pawel, S; Kook, L; Reeve, K	Pitfalls and potentials in simulation studies: Questionable research practices in comparative simulation studies allow for spurious claims of superiority of any method	BIOMETRICAL JOURNAL	Article; Early Access	2023	Comparative simulation studies are workhorse tools for benchmarking statistical methods. As with other empirical studies, the success of simulation studies hinges on the quality of their design, execution, and reporting. If not conducted carefully and transparently, their conclusions may be misleading. In this paper, we discuss various questionable research practices, which may impact the validit…	http://dx.doi.org/10.1002/bimj.202200091	On	Statistics	QRP	Experiment/simulation/quasi-experiment	Denounce or detect QRP	Researchers (private and public)	Switzerland	Mathematical & Computational Biology; Statistics & Probability				Demonstration of a possible exploit	0	0	International Journal of Aerospace Engineering		0	American Journal of PharmTech Research
Park, S; Ceulemans, E; Van Deun, K	A critical assessment of sparse PCA (research): why (one should acknowledge that) weights are not loadings	BEHAVIOR RESEARCH METHODS	Article; Early Access	2023	Principal component analysis (PCA) is an important tool for analyzing large collections of variables. It functions both as a pre-processing tool to summarize many variables into components and as a method to reveal structure in data. Different coefficients play a central role in these two uses. One focuses on the weights when the goal is summarization, while one inspects the loadings if the goal …	http://dx.doi.org/10.3758/s13428-023-02099-0	On	Statistics	QRP	Experiment/simulation/quasi-experiment	Denounce or detect QRP	Researchers	Netherlands	Psychology, Mathematical; Psychology, Experimental				Identification of QRP, PCA	0	0	International Journal of Agricultural Sciences and Veterinary Medicine		0	American Journal of Research Communication
Manapat, PD; Anderson, SF; Edwards, MC	Evaluating Avoidable Heterogeneity in Exploratory Factor Analysis Results	PSYCHOLOGICAL METHODS	Article; Early Access	2023	Meaningful interpretations of scores derived from psychological scales depend on the replicability of psychometric properties. Despite this, and unexpected inconsistencies in psychometric results across studies, psychometrics has often been overlooked in the replication literature. In this article, we begin to address replication issues in exploratory factor analysis (EFA). We use a Monte Carlo s…	http://dx.doi.org/10.1037/met0000589	On	Statistics	QRP	Experiment/simulation/quasi-experiment	Denounce or detect QRP	Researchers	USA	Psychology, Multidisciplinary				Identification of QRP, EFA	0	0	International Journal of Agricultural, Forestry & Plantation		0	Advances in Biomedicine and Pharmacy
Kwee, TC; Almaghrabi, MT; Kwee, RM	Which factors are associated with fraud in medical imaging research?	EUROPEAN JOURNAL OF RADIOLOGY	Article	2023	Purpose: To investigate the determinants of fraud in medical imaging research. Method: This study analyzed aggregated survey data on scientific integrity completed by 877 corresponding authors who published in imaging journals in 2021. Multivariate regression analyses were performed to deter-mine the association of scientific fraud with the following variables: survey participants' age (<18, 18-2…	http://dx.doi.org/10.1016/j.ejrad.2023.110884	On	Sociology	FFP	Surveys (self-reports)	Determinant (mixed)	Researchers	Netherlands	Radiology, Nuclear Medicine & Medical Imaging				Juniors; country corruption	0	0	International Journal of Applied Science Engineering and Management		0	Biomaterials and Tissue Engineering Bulletin
Roje, R; Elizondo, AR; Kaltenbrunner, W; Buljan, I; Marusic, A	Factors influencing the promotion and implementation of research integrity in research performing and research funding organizations: A scoping review	ACCOUNTABILITY IN RESEARCH-ETHICS INTEGRITY AND POLICY	Review	2023	Promoting and implementing research integrity is considered the joint responsibility and effort of multiple stakeholders in the research community. We conducted a scoping review and analyzed 236 research articles and gray literature publications from biomedical sciences, social sciences, natural sciences (including engineering), and humanities that dealt with the factors that may positively or ne…	http://dx.doi.org/10.1080/08989621.2022.2073819	On	Epistemology	FFP+QRP	Meta study	Determinant (mixed)	Researchers	Croatia	Medical Ethics				taxonomy of factors with positive or negative impact	0	0	International Journal of Applied Sciences and Engineering		0	Acta Advances in Agricultural Sciences
Ruiz-Bernardo, P; Sales, A; Ribés, AS; Moliner, O	Barriers to knowledge mobilisation: implications for responsible and inclusive research in higher education	JOURNAL OF HIGHER EDUCATION POLICY AND MANAGEMENT	Article	2023	From an understanding of knowledge mobilisation as a set of strategies that favour responsible and inclusive research, the aim of this paper is to identify the obstacles or barriers to carrying out such research in higher education institutions, as perceived by researchers. In this descriptive study, content analysis is used to examine semi-structured interviews carried out with eighty research g…	http://dx.doi.org/10.1080/1360080X.2023.2245589	On	Sociology	FPP+QRP	surveys (self-report)	Determinant (mixed)	Researchers	Spain	Education & Educational Research				main barriers are associated with social commitment, relational aspects, encouragement to participate, knowledge mobilisation practices	0	0	International Journal of Artificial Intelligence and Mechatronics		0	Asian Research Journal of Business Management
Fink, M; Gartner, J; Harms, R; Hatak, I	Ethical Orientation and Research Misconduct Among Business Researchers Under the Condition of Autonomy and Competition	JOURNAL OF BUSINESS ETHICS	Article	2023	The topics of ethical conduct and governance in academic research in the business field have attracted scientific and public attention. The concern is that research misconduct in organizations such as business schools and universities might result in practitioners, policymakers, and researchers grounding their decisions on biased research results. This study addresses ethical research misconduct …	http://dx.doi.org/10.1007/s10551-022-05043-y	On	Experimental philosophy	FFP+QRP	Surveys (self-reports)	Determinant (personal)	Researchers (public)	Austria	Business; Ethics				consequentialist+competition have more than less competition or deontologue FFP+QRP	0	0	International Journal of Astronomy and Astrophysics		0	Ayupharm: International Journal of Ayurveda and Allied Sciences
Brinkerink, J	When Shooting for the Stars Becomes Aiming for Asterisks: P-Hacking in Family Business Research	ENTREPRENEURSHIP THEORY AND PRACTICE	Article	2023	As a side-effect of increasing publication pressures, academics may be tempted to engage in p-hacking: a questionable research practice involving the iterative and incompletely-disclosed adjustment of data collection, analysis, and/or reporting, until nonsignificant results turn significant. Prior studies in entrepreneurship-related disciplines carry the implicit notion that p-hacking is predomin…	http://dx.doi.org/10.1177/10422587211050354	On	Statistics	QRP	Meta study	Determinant (personal)	researchers	Italy	Business				negative correlationsfor P hacking of female authorship and employer prestige with p-hacking	0	0	International Journal of Biological & Pharmaceutical Research		0	Advances in Aerospace Science and Technology
Armond, ACV; Kakuk, P	Perceptions of publication pressure among Hungarian researchers: Differences across career stage, gender, and scientific field	ACCOUNTABILITY IN RESEARCH-ETHICS INTEGRITY AND POLICY	Article	2023	Excessive publication pressure has been associated with detrimental aspects for individual researchers and scientific integrity but has not been well-studied in Eastern European countries. The aim of this study is to assess perceived publication pressure and its relationship with career stage, scientific field, and gender in Hungary. The survey included demographic questions, such as gender, age,…	http://dx.doi.org/10.1080/08989621.2022.2081917	On	Psychology	Research infrastructures and environments	Surveys	Determinant (personal)	Researchers (public)	Hungary	Medical Ethics				The more juinor you are and Female are more stressed by pressur to publish. No diff depending on discipline	0	0	International Journal of Biomaterials		0	Al Ameen Journal of Medical Sciences
Latan, H; Jabbour, CJC; Jabbour, ABLD; Ali, M	Crossing the Red Line? Empirical Evidence and Useful Recommendations on Questionable Research Practices among Business Scholars	JOURNAL OF BUSINESS ETHICS	Article	2023	Academic leaders in management from all over the world-including recent calls by the Academy of Management Shaw (Academy of Management Journal 60(3): 819-822, 2017)-have urged further research into the extent and use of questionable research practices (QRPs). In order to provide empirical evidence on the topic of QRPs, this work presents two linked studies. Study 1 determines the level of use of …	http://dx.doi.org/10.1007/s10551-021-04961-7	On	Sociology	FFP+QRP	Surveys (self reports)	Determinant (system)	Researchers (public)	Indonesia	Business; Ethics				Pressure for publication from universities, fear of rejection of manuscripts, meeting the expectations of reviewers, and available rewards	0	0	International Journal of Biosciences and Nanosciences		0	Genes & Cancer
Palla, IA; Singson, M	How do researchers perceive research misbehaviors? A case study of Indian researchers	ACCOUNTABILITY IN RESEARCH-ETHICS INTEGRITY AND POLICY	Article	2023	Despite ample evidence of increasing research misconduct in India, little attention has been paid to understanding researchers' perception of research integrity and research misconduct among young Indian researchers. Interviews among 30 research scholars were conducted at Pondicherry University in India to understand their experience and perception of research misconduct. The top three influencin…	http://dx.doi.org/10.1080/08989621.2022.2078712	On	Sociology	FFP+QRP	Interviews/focus group	Determinant (system)	Researchers (public)	India	Medical Ethics				35% not enough money, 29% pressur. A majority have seen FFP/QRP	0	0	International Journal of Breast Cancer		0	Generics and Biosimilars Initiative Journal
Pownall, M; Terry, J; Collins, E; Sladekova, M; Jones, A	UK Psychology PhD researchers' knowledge, perceptions, and experiences of open science	COGENT PSYCHOLOGY	Article	2023	To advance the goals and values of open science, it is vital that the next generation of researchers, i.e. PhD researchers, is supported in adopting open science practices. However, to date, there is no comprehensive understanding of psychology PhD researchers' knowledge, perceptions, and experiences with open science in a UK context. The present study used a pre-registered mixed methods design t…	http://dx.doi.org/10.1080/23311908.2023.2248765	On	Sociology	QRP	Surveys (self-reports)	Determinant (system)	Students	UK	Psychology, Multidisciplinary				Hight anti QRP but mixed open science: - lack of time, financial reasons, fear of scooping, fear of judgement or criticism, and incompatibility with research paradigms. + employability, signalling researcher credibility, sharing learning and resources, building collaboration and relationships, and wider dissemination	0	0	International Journal of Chemical Science and Technology		0	Genetics and Molecular Research
Walsh, J; Bowman, R; Brawn, JD; Covino, KM; Dugger, KM; Fleischer, RC; Houtz, JL; Mahoney, SM; Pruett-Jones, M; Tarwater, CE; Fair, J	Professional ethics survey identifies strengths and areas for improvement in the American Ornithological Society	ORNITHOLOGY	Article	2023	In response to a growing need to foster ethical behavior within scientific societies, the American Ornithological Society's (AOS) professional ethics committee conducted a survey of members in spring 2021 to identify the primary challenges and ethical conduct concerns. The survey indicated that the AOS has a strong culture of professional ethics and highlighted areas needing improvement. Particip…	http://dx.doi.org/10.1093/ornithology/ukac053	On	Sociology	FFP+QRP	Surveys (self-reports)	Occurrence of FFP+QRP	Researchers (public)	USA	Ornithology				34% have witness unethical behaviour (SI+sexual harasment ext…)	0	0	International Journal of Computer Science and Information Security		0	Geodynamics Research International Bulletin
Kwee, RM; Kwee, TC	Retracted Publications in Medical Imaging Literature: an Analysis Using the Retraction Watch Database	ACADEMIC RADIOLOGY	Article	2023	Rationale and Objective: It is currently unknown how many publications in the medical imaging literature are retracted and for which reasons. The purpose of this study was to perform an updated analysis on retracted medical imaging publications using the Retraction Watch Database. Materials and Methods: The Retraction Watch Database was searched for all retracted publications in the subject categ…	http://dx.doi.org/10.1016/j.acra.2022.06.025	On	Statistics	FFP+QRP	Meta study	Occurrence of FFP+QRP	Researchers	Netherlands	Radiology, Nuclear Medicine & Medical Imaging				31.3% of retractation from China. First cause: duplication of article 7.1%. Numbers of retracted articles increase over time	0	0	International Journal of Computer Science and Information Technologies		0	Global Business & Finance Review
Menshawey, R; Menshawey, E; Mahamud, BA	A Mummers Farce - Retractions of Medical Papers Conducted in Egyptian Institutions	JOURNAL OF ACADEMIC ETHICS	Article; Early Access	2023	Egypt currently holds the record for the most retractions in the continent of Africa according to the Retraction Watch database, and the 2nd highest of countries in the Middle East. The purpose of this study was to analyse the retracted medical publications from Egyptian affiliations, in order to delineate specific problems and solutions. We examined databases including Pubmed, Google Scholar and…	http://dx.doi.org/10.1007/s10805-023-09494-4	On	Statistics	FFP+QRP	Meta study	Occurrence of FFP+QRP	Researchers (public)	Egypt	Ethics				Retractation increase over the years in egypt. Unreliable result then FFP then duplication are most commun.	0	0	International Journal of Computer Science and Management Studies		0	Global Journal for Research Analysis
Kwee, RM; Almaghrabi, MT; Kwee, TC	Integrity of Clinical Neuroradiological Research	CLINICAL NEURORADIOLOGY	Article; Early Access	2023	PurposeIt is unclear if undesired practices such as scientific fraud, publication bias, and honorary authorship are present in neuroradiology. Therefore, the objective was to explore the integrity of clinical neuroradiological research using a survey method.MethodsCorresponding authors who published in one of four top clinical neuroradiology journals were invited to complete a survey about integr…	http://dx.doi.org/10.1007/s00062-023-01280-4	On	Sociology	FFP+QRP	surveys (self-report)	Occurrence of FFP+QRP	Researchers	Netherlands	Radiology, Nuclear Medicine & Medical Imaging				28.4% reported to have witnessed or suspected scientific fraud and 50% honorary authorship	0	0	International Journal of Computer Science and Mobile Computing		0	Global Journal of Advanced Engineering Technologies and Sciences
van Elk, M; Fried, EI	History repeating: guidelines to address common problems in psychedelic science	THERAPEUTIC ADVANCES IN PSYCHOPHARMACOLOGY	Review	2023	Research in the last decade has expressed considerable optimism about the clinical potential of psychedelics for the treatment of mental disorders. This optimism is reflected in an increase in research papers, investments by pharmaceutical companies, patents, media coverage, as well as political and legislative changes. However, psychedelic science is facing serious challenges that threaten the v…	http://dx.doi.org/10.1177/20451253231198466	On	epistemology	FFP+QRP	Meta study	Occurrence of FFP+QRP	Researchers (private and public)	Netherlands	Pharmacology & Pharmacy; Psychiatry				List of validity problem faced by psychadelic science	0	0	International Journal of Computer Science and Mobile Computing		0	Global Journal of Advanced Research
Damen, JA; Heus, P; Lamberink, HJ; Tijdink, JK; Bouter, L; Glasziou, P; Moher, D; Otte, WM; Vinkers, CH; Hooft, L	Indicators of questionable research practices were identified in 163,129 randomized controlled trials	JOURNAL OF CLINICAL EPIDEMIOLOGY	Article	2023	Objectives: To explore indicators of the following questionable research practices (QRPs) in randomized controlled trials (RCTs): (1) risk of bias in four domains (random sequence generation, allocation concealment, blinding of participants and personnel, and blinding of outcome assessment); (2) modifications in primary outcomes that were registered in trial registration records (proxy for select…	http://dx.doi.org/10.1016/j.jclinepi.2022.11.020	On	Statistics	FFP+QRP	Meta study	Occurrence of FFP+QRP/determinants (both)	Researchers	Netherlands	Health Care Sciences & Services; Public, Environmental & Occupational Health				Up to 63% RCT are biased. The more recent the better	0	0	International Journal of Current Science and Technology		0	Global Journal of Animal Scientific Research
Chin, JM; Pickett, JT; Vazire, S; Holcombe, AO	Questionable Research Practices and Open Science in Quantitative Criminology	JOURNAL OF QUANTITATIVE CRIMINOLOGY	Article	2023	Objectives Questionable research practices (QRPs) lead to incorrect research results and contribute to irreproducibility in science. Researchers and institutions have proposed open science practices (OSPs) to improve the detectability of QRPs and the credibility of science. We examine the prevalence of QRPs and OSPs in criminology, and researchers' opinions of those practices. Methods We administ…	http://dx.doi.org/10.1007/s10940-021-09525-6	On	Sociology	FFP+QRP	Surveys (self reports)	Occurrence of QRP	researchers	Australia	Criminology & Penology				Most quantitative criminologists in our sample have used QRPs	0	0	International Journal of Digital Communication and Networks		0	Global Journal of Business and Social Science
Jia, PF; Xie, WX; Zhang, GY; Wang, XW	Do reviewers get their deserved acknowledgments from the authors of manuscripts?	SCIENTOMETRICS	Article	2023	As the gatekeeper of science, reviewers play an essential role in academic publishing by improving the quality of papers and maintaining research integrity. In this research, we examined whether reviewers receive gratitude from authors for their reviewed manuscript. We analyzed over 46 million papers from 2001 to 2020 and found that although the proportion of acknowledges to reviewers in differen…	http://dx.doi.org/10.1007/s11192-023-04790-7	On	Sociology	QRP	Meta study	Occurrence of QRP	Researchers	China	Computer Science, Interdisciplinary Applications; Information Science & Library Science				Researchers do not often aknoweldge reviewers, even more in asia or health sciences	0	0	International Journal of Economics, Commerce and Management		0	Global Journal of Business and Social Science Review
Helgesson, G; Holm, S; Bredahl, L; Hofmann, B; Juth, N	Misuse of co-authorship in Medical PhD Theses in Scandinavia: A Questionnaire Survey	JOURNAL OF ACADEMIC ETHICS	Article	2023	Background Several studies suggest that deviations from proper authorship practices are commonplace in medicine. The aim of this study was to explore experiences of and attitudes towards the handling of authorship in PhD theses at medical faculties in Denmark, Norway, and Sweden. Methods Those who defended their PhD thesis at a medical faculty in Scandinavia during the second half of 2020 were of…	http://dx.doi.org/10.1007/s10805-022-09465-1	On	Sociology	QRP	Surveys (self-reports)	Occurrence of QRP	Students	Sweden	Ethics				46% of authoship QRP	0	0	International Journal of Economics, Finance and Management		0	Global Journal of Engineering Science and Research Management
Dougherty, MV	After 40 Cases The Downstream Citation of Plagiarizing Articles in Medieval and Early Modern Philosophy Research	VIVARIUM-AN INTERNATIONAL JOURNAL FOR THE PHILOSOPHY AND INTELLECTUAL LIFE OF THE MIDDLE AGES AND RENAISSANCE	Article	2023	This article documents how a serial plagiarism case discovered over a decade ago continues to generate negative effects in the downstream research on medieval and early modern philosophy. The ongoing positive citation of the 40 plagiarizing articles and book chapters -including those retracted by their publishers -affects the reliability of later scholarship in several ways. The present state of …	http://dx.doi.org/10.1163/15685349-06103001	On	Statistics	QRP	Meta study	Occurrence of QRP	Researchers	USA	Ethics; Medical Ethics; Social Issues				Retracted works are still citated	0	0	International Journal of Education and Applied Research		0	Global Journal of Management Science and Technology
Sigurdson, MK; Sainani, KL; Ioannidis, JPA	Homeopathy can offer empirical insights on treatment effects in a null field	JOURNAL OF CLINICAL EPIDEMIOLOGY	Article	2023	Objectives: Systematic reviews and meta-analyses are proliferating as they are an important building block to inform evidence-based guidelines and decision-making. Enforcement of best practice in clinical trials is firmly on the research agenda of good clinical practice, but there is less clarity as to how evidence syntheses that combine these studies can be influenced by bad practice. Our aim wa…	http://dx.doi.org/10.1016/j.jclinepi.2023.01.011	On	Statistics	QRP	Meta study	Occurrence of QRP	Researchers	UK	Health Care Sciences & Services; Public, Environmental & Occupational Health				Systematic review are full of flaws	0	0	International Journal of Education and Psychological Research		0	Global Journal of Medical and Health Sciences
Bramer, S; Cheung, HY; Do, W; Leelang, MMG	Over-interpretation of findings in diagnostic accuracy studies of infectious diseases	CLINICAL MICROBIOLOGY AND INFECTION	Article	2023	Objectives: To assess the prevalence of overly positive interpretation, also called 'spin',-of results in diagnostic accuracy studies of infectious diseases and to identify suggestions for improvement. Methods: A PubMed search was performed to identify diagnostic accuracy studies of infectious diseases published between January and March 2019. Each article was assessed by two authors independentl…	http://dx.doi.org/10.1016/j.cmi.2023.03.006	On	Sociology	QRP	Meta study	Occurrence of QRP	Researchers	UK	Infectious Diseases; Microbiology				25% of articles are spined	0	0	International Journal of Education and Research		0	Global Journal of Medicine and Public Health
Boyce, V; Mathur, M; Frank, MC	Eleven years of student replication projects provide evidence on the correlates of replicability in psychology	ROYAL SOCIETY OPEN SCIENCE	Article	2023	Cumulative scientific progress requires empirical results that are robust enough to support theory construction and extension. Yet in psychology, some prominent findings have failed to replicate, and large-scale studies suggest replicability issues are widespread. The identification of predictors of replication success is limited by the difficulty of conducting large samples of independent replic…	http://dx.doi.org/10.1098/rsos.231240	On	Psychology	QRP	Experiment/simulation/quasi-experiment	Occurrence of QRP	Researchers	USA	Multidisciplinary Sciences				Only 46% of replication over 170 studies. Larger original effect sizes and within-participants designs	0	0	International Journal of Education and Science Research Review		0	Global Journal of Multidisciplinary Studies
Moran, C; Richard, A; Wilson, K; Twomey, R; Coroiu, A	I Know It's Bad, but I Have Been Pressured Into It: Questionable Research Practices Among Psychology Students in Canada	CANADIAN PSYCHOLOGY-PSYCHOLOGIE CANADIENNE	Article	2023	Public Significance Statement Certain research practices are deemed questionable because they can contribute to unreliable conclusions that fail to replicate in subsequent research. Most Canadian psychology students in this study have used questionable research practices (QRPs). Results of this study suggest that students are observing other researchers use QRPs and estimate that these practices …	http://dx.doi.org/10.1037/cap0000326	On	Sociology	QRP	Surveys (self-reports)	Occurrence of QRP	Researchers (public)	Canada	Psychology, Multidisciplinary				64% have used QRP	0	0	International Journal of Education and Social Science		0	Global Media Journal
Cobb, CL; Crumly, B; Montero-Zamora, P; Schwartz, SJ; Martinez, C	The Problem of Miscitation in Psychological Science: Righting the Ship	AMERICAN PSYCHOLOGIST	Article; Early Access	2023	Scholarly citation represents one of the most common and essential elements of psychological science, from publishing research, to writing grant proposals, to presenting research at academic conferences. However, when authors mischaracterize prior research findings in their studies, such instances of miscitation call into question the reliability and credibility of scholarship within psychologica…	http://dx.doi.org/10.1037/amp0001138	On	Statistics	QRP	Meta study	Occurrence of QRP	Researchers	USA	Psychology, Multidisciplinary				18,8% of miscitation in psychology	0	0	International Journal of Educational Investigations		0	Golden Research Thoughts
Núñez-Núñez, M; Maes-Carballo, M; Mignini, LE; Chien, PFW; Khalaf, Y; Fawzy, M; Zamora, J; Khan, KS; Bueno-Cavanillas, A	Research integrity in randomized clinical trials: A scoping umbrella review	INTERNATIONAL JOURNAL OF GYNECOLOGY & OBSTETRICS	Review	2023	Background: Randomized clinical trials (RCTs) are experiencing a crisis of confidence in their trustworthiness. Although a comprehensive literature search yielded several reviews on RCT integrity, an overarching overview is lacking.Objectives: The authors undertook a scoping umbrella review of the research integrity literature concerning RCTs.Search strategy and selection criteria: Following pros…	http://dx.doi.org/10.1002/ijgo.14762	On	Statistics	QRP	Meta study	Occurrence of QRP	Researchers (private and public)	Spain	Obstetrics & Gynecology				96% of review on RCT are critically low on quality	0	0	International Journal of Electrical and Electronics Engineers		0	Global Scholastic Research Journal
Clarke, B; Schiavone, S; Vazire, S	What Limitations Are Reported in Short Articles in Social and Personality Psychology?	JOURNAL OF PERSONALITY AND SOCIAL PSYCHOLOGY	Article	2023	Every research project has limitations. The limitations that authors acknowledge in their articles offer a glimpse into some of the concerns that occupy a field's attention. We examine the types of limitations authors discuss in their published articles by categorizing them according to the four validities framework and investigate whether the field's attention to each of the four validities has …	http://dx.doi.org/10.1037/pspp0000458	On	Sociology	FFP+QRP	Meta study	Other	Researchers	Australia	Psychology, Social				External validity problems is more commun than internal ones	0	0	International Journal of Engineering and Science Invention		0	HCTL Open International Journal of Technology Innovations and Research
Ribeiro, MD; Kalichman, MW; Vasconcelos, SMR	Retractions and Rewards in Science: An Open Question for Reviewers and Funders	SCIENCE AND ENGINEERING ETHICS	Review	2023	In recent years, the changing landscape for the conduct and assessment of research and of researchers has increased scrutiny of the reward systems of science. In this context, correcting the research record, including retractions, has gained attention and space in the publication system. One question is the possible influence of retractions on the careers of scientists. It might be assessed, for …	http://dx.doi.org/10.1007/s11948-023-00446-0	On	Sociology	Guidelines and policies	Interviews/focus group	Other	Policy makers	Brazil	Ethics; Engineering, Multidisciplinary; History & Philosophy Of Science; Multidisciplinary Sciences; Philosophy				The retractation doesn't affect grant reviewing	0	0	International Journal of Engineering Associates		0	Hiperboreea Journal
Feenstra, RA; López-Cózar, ED	The footprint of a metrics-based research evaluation system on Spain's philosophical scholarship: An analysis of researchers' perceptions	RESEARCH EVALUATION	Article	2023	The use of bibliometric indicators in research evaluation has a series of complex impacts on academic inquiry. These systems have gradually spread into a wide range of locations and disciplines, including the humanities. The aim of this study is to examine their effects as perceived by philosophy and ethics researchers in Spain, a country where bibliometric indicators have long been used to evalu…	http://dx.doi.org/10.1093/reseval/rvac020	On	Sociology	Publication ethics	Interviews/focus group	Other	Editors	Spain	Information Science & Library Science				The bibliometry has lower standars, teaching and mental health but has increase impartiality in academic hiring and productivity	0	0	International Journal of Engineering Development and Research		0	HortFlora Research Spectrum
Yang, YF; Sánchez-Tójar, A; O'Dea, RE; Noble, DWA; Koricheva, J; Jennions, MD; Parker, TH; Lagisz, M; Nakagawa, S	Publication bias impacts on effect size, statistical power, and magnitude (Type M) and sign (Type S) errors in ecology and evolutionary biology	BMC BIOLOGY	Article	2023	Collaborative efforts to directly replicate empirical studies in the medical and social sciences have revealed alarmingly low rates of replicability, a phenomenon dubbed the 'replication crisis'. Poor replicability has spurred cultural changes targeted at improving reliability in these disciplines. Given the absence of equivalent replication projects in ecology and evolutionary biology, two inter…	http://dx.doi.org/10.1186/s12915-022-01485-y	On	Statistics	QRP	Meta study	Other	Researchers	Australia	Biology				Ecology/evolutionary biology needs more replicating/more statistical power	0	0	International Journal of Engineering Inventions		0	Hygeia: Journal for Drugs and Medicines
Herrmann, H	What?s next for responsible artificial intelligence: a way forward through responsible innovation	HELIYON	Article	2023	Industry is adopting artificial intelligence (AI) at a rapid pace and a growing number of countries have declared national AI strategies. However, several spectacular AI failures have led to ethical concerns about responsibility in AI development and use, which gave rise to the emerging field of responsible AI (RAI). The field of responsible innovation (RI) has a longer history and evolved toward…	http://dx.doi.org/10.1016/j.heliyon.2023.e14379	On	Sociology	Research on RI	Meta study	Other	Researchers (private and public)	Australia	Multidisciplinary Sciences				RAI has outgrow RI	0	0	International Journal of Engineering Research and Computer Science		0	IARS’ International Research Journal
Ciubotariu, II; Bosch, G	Teaching students to R3eason, not merely to solve problem sets: The role of philosophy and visual data communication in accessible data science education	PLOS COMPUTATIONAL BIOLOGY	Article	2023	Much guidance on statistical training in STEM fields has been focused largely on the undergraduate cohort, with graduate education often being absent from the equation. Training in quantitative methods and reasoning is critical for graduate students in biomedical and science programs to foster reproducible and responsible research practices. We argue that graduate student education should more ce…	http://dx.doi.org/10.1371/journal.pcbi.1011160	Theoretical							Biochemical Research Methods; Mathematical & Computational Biology					0	0	International Journal of Governance		0	Ideal Journal of Arts and Humanities
Shaw, SD; Nave, G	Don't hate the player, hate the game: Realigning incentive structures to promote robust science and better scientific practices in marketing	JOURNAL OF BUSINESS RESEARCH	Article	2023	Marketing research draws heavily from the methods of Psychology and Economics, where questionable research practices (QRPs) are evident and replication rates are low; it is thus likely that QRPs and low replicability rates are pervasive in Marketing. Here, we review proximate and systemic issues that contribute to this state, and survey prominent solutions currently available to researchers for c…	http://dx.doi.org/10.1016/j.jbusres.2023.114129	Theoretical							Business					0	0	International Journal of Green and Herbal Chemistry		0	Ideal Journal of Engineering and Applied Sciences
Kious, B; Schwartz, Z; Lewis, B	Should we be leery of being Leary? Concerns about psychedelic use by psychedelic researchers	JOURNAL OF PSYCHOPHARMACOLOGY	Article	2023	Psychedelic research is proceeding rapidly, despite ongoing legal and regulatory barriers and lingering questions about study design, such as the difficulty of ensuring adequate blinding, the relative overrepresentation in studies of participants who have previously used psychedelics, and the importance of personal experience with psychedelics for those who provide psychedelic-assisted therapy. H…	http://dx.doi.org/10.1177/02698811221133461	Theoretical							Clinical Neurology; Neurosciences; Pharmacology & Pharmacy; Psychiatry					0	0	International Journal of Health Medicine and Current Research		0	Ideal Journal of Economics and Management Sciences
Tavassoli, S; Montoya, M; Ishihara, K	Beyond boundaries: The present and future of 4E cognitive science in interdisciplinary academia, industry, and everyday life	ADAPTIVE BEHAVIOR	Article	2023	What gives a scientific framework a place among laypeople? Can cognitive science change human livelihood? How can cognitive science research extend beyond the bounds of its own field to change academia and society? These are precisely the kinds of questions the 2022 Workshop on Challenges in 4E Cognition and the Opportunities They Present sought to address. The workshop gathered an interdisciplin…	http://dx.doi.org/10.1177/10597123231166420	Theoretical							Computer Science, Artificial Intelligence; Psychology, Experimental; Social Sciences, Interdisciplinary					0	0	International Journal of Health Research		0	Ideal Journal of Pure and Applied Sciences
Helgesson, G; Bülow, W	Research Integrity and Hidden Value Conflicts	JOURNAL OF ACADEMIC ETHICS	Article	2023	Research integrity is a well-established term used to talk and write about ethical issues in research. Part of its success might be its broad applicability. In this paper, we suggest that this might also be its Achilles heel, since it has the potential to conceal important value conflicts. We identify three broad domains upon which research integrity is applied in the literature: (1) the research…	http://dx.doi.org/10.1007/s10805-021-09442-0	Theoretical							Ethics					0	0	International Journal of Health Research in Modern Integrated Medical Sciences		0	Ideal Journal of Education and Policy Studies
Fielke, SJ; Lacey, J; Jakku, E; Allison, J; Stitzlein, C; Ricketts, K; Hall, A; Cooke, A	From a land 'down under': the potential role of responsible innovation as practice during the bottom-up development of mission arenas in Australia	JOURNAL OF RESPONSIBLE INNOVATION	Article	2023	This perspective paper integrates theories of responsible innovation (RI) with the nascent development of the concept of mission-oriented innovation to address wicked socio-institutional challenges. Theoretically, steering a Mission-oriented Innovation System (MIS) and associated 'mission arena' toward activities that create virtuous cycles of RI practice will lead to cumulative impacts on the ev…	http://dx.doi.org/10.1080/23299460.2022.2142393	Theoretical							Ethics; History & Philosophy Of Science; Management; Social Issues					0	0	International Journal of Health Sciences and Research		0	Ideal Journal of Psychology and Theology
Buzbas, EO; Devezer, B; Baumgaertner, B	The logical structure of experiments lays the foundation for a theory of reproducibility	ROYAL SOCIETY OPEN SCIENCE	Article	2023	The scientific reform movement has proposed openness as a potential remedy to the putative reproducibility or replication crisis. However, the conceptual relationship among openness, replication experiments and results reproducibility has been obscure. We analyse the logical structure of experiments, define the mathematical notion of idealized experiment and use this notion to advance a theory of…	http://dx.doi.org/10.1098/rsos.221042	Theoretical							Multidisciplinary Sciences					0	0	International Journal of Herbal Medicine		0	Indian Journal of Advanced Nursing
Khan, KS	International multi-stakeholder consensus statement on clinical trial integrity	BJOG-AN INTERNATIONAL JOURNAL OF OBSTETRICS AND GYNAECOLOGY	Article	2023	Objective: To prepare a set of statements for randomised clinical trials (RCT) integrity through an international multi-stakeholder consensus.Methods: The consensus was developed via: multi-country multidisciplinary stakeholder group composition and engagement; evidence synthesis of 55 systematic reviews concerning RCT integrity; anonymised two-round modified Delphi survey with consensus threshol…	http://dx.doi.org/10.1111/1471-0528.17451	Theoretical							Obstetrics & Gynecology					0	0	International Journal of Hindi Research		0	Indian Journal of Advances in Chemical Science
Kubalskyi, O	THE IMAGE OF SCIENCE IN A SOCIALLY TURBULENT SOCIETY	SYNESIS	Article	2023	The article is devoted to the analysis of the recent history of the philosophical justification of the public image of science in the philosophy of science - from the end of the 20th century to the current socially turbulent society. In this period, in various versions, scientists reflected on the epochal break in science: there were created the concepts of post-normal science, postacademic scien…		Theoretical							Philosophy					0	0	International Journal of History, Arts and Culture		0	Indian Journal of Applied-Basic Medical Sciences
Keener, SK; Kepes, S; Torka, AK	The trustworthiness of the cumulative knowledge in industrial/organizational psychology: The current state of affairs and a path forward	ACTA PSYCHOLOGICA	Article	2023	The goal of industrial/organizational (IO) psychology, is to build and organize trustworthy knowledge about people-related phenomena in the workplace. Unfortunately, as with other scientific disciplines, our discipline may be experiencing a crisis of confidence stemming from the lack of reproducibility and replicability of many of our field's research findings, which would suggest that much of ou…	http://dx.doi.org/10.1016/j.actpsy.2023.104005	Theoretical							Psychology, Experimental					0	0	International Journal of Home Science		0	Indian Journal of Applied Research
Isager, PM; van Aert, RCM; Bahník, S; Brandt, MJ; DeSoto, KA; Giner-Sorolla, R; Krueger, JI; Perugini, M; Ropovik, I; van 't Veer, AE; Vranka, M; Lakens, D	Deciding What to Replicate: A Decision Model for Replication Study Selection Under Resource and Knowledge Constraints	PSYCHOLOGICAL METHODS	Article	2023	Robust scientific knowledge is contingent upon replication of original findings. However, replicating researchers are constrained by resources, and will almost always have to choose one replication effort to focus on from a set of potential candidates. To select a candidate efficiently in these cases, we need methods for deciding which out of all candidates considered would be the most useful to …	http://dx.doi.org/10.1037/met0000438	Theoretical							Psychology, Multidisciplinary					0	0	International Journal of Human Resource and Procurement		0	Indian Journal of Drugs
Mazor, M; Brown, S; Ciaunica, A; Demertzi, A; Fahrenfort, J; Faivre, N; Francken, JC; Lamy, D; Lenggenhager, B; Moutoussis, M; Nizzi, MC; Salomon, R; Soto, D; Stein, T; Lubianiker, N	The Scientific Study of Consciousness Cannot and Should Not Be Morally Neutral	PERSPECTIVES ON PSYCHOLOGICAL SCIENCE	Article	2023	A target question for the scientific study of consciousness is how dimensions of consciousness, such as the ability to feel pain and pleasure or reflect on one's own experience, vary in different states and animal species. Considering the tight link between consciousness and moral status, answers to these questions have implications for law and ethics. Here we point out that given this link, the …	http://dx.doi.org/10.1177/17456916221110222	Theoretical							Psychology, Multidisciplinary					0	0	International Journal of Human Sciences		0	Indian Journal of Medical Research and Pharmaceutical Sciences
Stopsack, KH; Mucci, LA; Tworoger, SS; Kang, JH; Eliassen, AH; Willett, WC; Stampfer, MJ	Promoting Reproducibility and Integrity in Observational Research: One Approach of an Epidemiology Research Community	EPIDEMIOLOGY	Article	2023	To increase research reproducibility, sharing of study data, analysis code, and use of standardized reporting are increasingly advocated. However, beyond reproducibility, few initiatives have addressed the integrity of how research is conducted before manuscripts are submitted. We describe a decades-long experience with a comprehensive approach based in an academic research community around prosp…	http://dx.doi.org/10.1097/EDE.0000000000001599	Theoretical							Public, Environmental & Occupational Health					0	0	International Journal of Humanities & Social Sciences		0	Indian Journal of Natural Sciences
Bullock, GS; Ward, P; Impellizzeri, FM; Kluzek, S; Hughes, T; Dhiman, P; Riley, RD; Collins, GS	The Trade Secret Taboo: Open Science Methods are Required to Improve Prediction Models in Sports Medicine and Performance	SPORTS MEDICINE	Article	2023	Clinical prediction models in sports medicine that utilize regression or machine learning techniques have become more widely published, used, and disseminated. However, these models are typically characterized by poor methodology and incomplete reporting, and an inadequate evaluation of performance, leading to unreliable predictions and weak clinical utility within their intended sport population…	http://dx.doi.org/10.1007/s40279-023-01849-6	Theoretical							Sport Sciences					0	0	International Journal of Humanities and Cultural Studies		0	Indian Journal of Pharmaceutical and Biological Research
Klein, AM; Kranke, N	Some thoughts on transparency of the data and analysis behind the Highly Cited Researchers list	SCIENTOMETRICS	Article; Early Access	2023	Clarivate's Highly Cited Researchers (HCR) list is one of the most important quantitative performance indicators in science and influences individual careers and also the reputation of research institutions. However, many researchers and representatives of institutions and funding agencies are not familiar with the method that is applied to generate the HCR lists. We therefore provide a detailed …	http://dx.doi.org/10.1007/s11192-023-04852-w	Theoretical							Computer Science, Interdisciplinary Applications; Information Science & Library Science					0	0	International Journal of Humanities and Religion		0	Indian Journal of Pharmaceutical Science & Research
Tang, BL	Nature and causes of questionable research practice and research misconduct from a philosophy of science perspective	ETHICS & BEHAVIOR	Article; Early Access	2023	Misconduct in science is often viewed and analyzed through the lenses of normative ethics and moral philosophy. However, notions and methods in the philosophy of science could also provide rather penetrative explanatory insights into the nature and causes of scientific misconduct. A brief illustration in this regard, using as examples the widely popular Popperian falsification and the Kuhnian sci…	http://dx.doi.org/10.1080/10508422.2023.2208245	Theoretical							Medical Ethics					0	0	International Journal of Humanities and Social Science Invention		0	Indian Journal of Research Anvikshiki
Clark, AM; Thompson, DR	Questionable research practices, careerism, and advocacy: why we must prioritize research quality over its quantity, impact, reach, and results	EUROPEAN JOURNAL OF CARDIOVASCULAR NURSING	Editorial Material	2023		http://dx.doi.org/10.1093/eurjcn/zvac012	Theoretical							Cardiac & Cardiovascular Systems; Nursing					0	0	International Journal of Humanities and Social Science Research		0	Indian Journal of Research in Pharmacy and Biotechnology
Eckhartt, GM; Ruxton, GD	Investigating and preventing scientific misconduct using Benford's Law	RESEARCH INTEGRITY AND PEER REVIEW	Editorial Material	2023	Integrity and trust in that integrity are fundamental to academic research. However, procedures for monitoring the trustworthiness of research, and for investigating cases where concern about possible data fraud have been raised are not well established. Here we suggest a practical approach for the investigation of work suspected of fraudulent data manipulation using Benford's Law. This should be…	http://dx.doi.org/10.1186/s41073-022-00126-w	Theoretical							Ethics; History & Philosophy Of Science					0	0	International Journal of Humanities, Engineering and Pharmaceutical Sciences		0	Indian Journal of Scientific Research
Stoeklé, HC; Ivasilevitch, A; Hervé, C	Good practice in medicine and biology: scientific integrity needs global bioethics	JOURNAL OF TRANSLATIONAL MEDICINE	Editorial Material	2023	We consider scientific integrity to constitute a new theory of morality of science, in a very specific deontological sense. Indeed, at least in practice, scientific integrity extends beyond scientific concerns, seeking to develop specific moral duties and/or procedures based on general moral values and/or standards, leading to common moral frameworks for usual scientific practices. This is, of co…	http://dx.doi.org/10.1186/s12967-022-03847-0	Theoretical							Medicine, Research & Experimental					0	0	International Journal of Hypertension		0	Indian Journal of Scientific Research and Technology
Thorp, HH	Generative approach to research integrity	SCIENCE	Editorial Material	2023	It's been a bad few weeks for public perceptions of research integrity, as multiple cases at elite universities have received wide news coverage. Francesca Gino, a scientist at Harvard University, is in a legal dispute over whether data in newly retracted papers about dishonesty were manipulated; she is now suing Harvard and the researchers who surfaced the alleged problems. Likewise, Duke Univer…	http://dx.doi.org/10.1126/science.adk1852	Theoretical							Multidisciplinary Sciences					0	0	International Journal of Indian Psychology		0	Indian Research Journal of Pharmacy and Science
Ernst, NA; Baldassarre, MT	Registered reports in software engineering	EMPIRICAL SOFTWARE ENGINEERING	Editorial Material	2023	Registered reports are scientific publications which begin the publication process by first having the detailed research protocol, including key research questions, reviewed and approved by peers. Subsequent analysis and results are published with minimal additional review, even if there was no clear support for the underlying hypothesis, as long as the approved protocol is followed. Registered r…	http://dx.doi.org/10.1007/s10664-022-10277-5	Theoretical							Psychology, Applied					0	0	International Journal of Inflammation		0	Indian Scholar
Pownall, M; Talbot, CV; Kilby, L; Branney, P	Opportunities, challenges and tensions: Open science through a lens of qualitative social psychology	BRITISH JOURNAL OF SOCIAL PSYCHOLOGY	Editorial Material	2023	In recent years, there has been a focus in social psychology on efforts to improve the robustness, rigour, transparency and openness of psychological research. This has led to a plethora of new tools, practices and initiatives that each aim to combat questionable research practices and improve the credibility of social psychological scholarship. However, the majority of these efforts derive from …	http://dx.doi.org/10.1111/bjso.12628	Theoretical							Psychology, Social					0	0	International Journal of Information and Communication Technology Research		0	Indian Streams Research Journal
Baldwin, JR	Editorial Perspective: Misaligned incentives in mental health research - the case for Registered Reports	JOURNAL OF CHILD PSYCHOLOGY AND PSYCHIATRY	Editorial Material; Early Access	2023	Current incentive structures reward mental health researchers for producing positive, novel, and clean results. This can promote questionable research practices which contribute to a distorted evidence base, in turn limiting progress in mental health research. Registered Reports (RRs) offer a solution to realign the incentives towards conducting high-quality, rigorous, and accurate studies, by pr…	http://dx.doi.org/10.1111/jcpp.13898	Theoretical							Psychology, Developmental; Psychiatry; Psychology					0	0	International Journal of Information and Communication Technology Trends		0	Indo American Journal of Pharmaceutical Research
Tang, GY	Academic journals cannot simply require authors to declare that they used ChatGPT	IRISH JOURNAL OF MEDICAL SCIENCE	Letter; Early Access	2023	This letter to the editor points out weaknesses in the editorial policies of some academic journals regarding the use of ChatGPT-generated content. Editorial policies should provide more specific details on which parts of an academic paper are allowed to use ChatGPT-generated content. If authors use ChatGPT-generated content in the conclusion or results section, it may harm the academic paper's o…	http://dx.doi.org/10.1007/s11845-023-03374-x	Theoretical							Medicine, General & Internal					0	0	International Journal of Information and Education Technology		0	Indo American Journal of Pharmaceutical Sciences
Yeo-Teh, NSL; Tang, BL	Post-publication Peer Review with an Intention to Uncover Data/Result Irregularities and Potential Research Misconduct in Scientific Research: Vigilantism or Volunteerism?	SCIENCE AND ENGINEERING ETHICS	Review	2023	Irregularities in data/results of scientific research might be spotted pre-publication by co-workers and reviewers, or post-publication by readers typically with vested interest. The latter might consist of fellow researchers in the same subject area who would naturally pay closer attention to a published paper. However, it is increasingly apparent that there are readers who interrogate papers in…	http://dx.doi.org/10.1007/s11948-023-00447-z	Theoretical							Ethics; Engineering, Multidisciplinary; History & Philosophy Of Science; Multidisciplinary Sciences; Philosophy					0	0	International Journal of Information Research		0	Indo-Global Journal of Pharmaceutical Sciences
Botvinik-Nezer, R; Wager, TD	Reproducibility in Neuroimaging Analysis: Challenges and Solutions	BIOLOGICAL PSYCHIATRY-COGNITIVE NEUROSCIENCE AND NEUROIMAGING	Review	2023	Recent years have marked a renaissance in efforts to increase research reproducibility in psychology, neuroscience, and related fields. Reproducibility is the cornerstone of a solid foundation of fundamental research-one that will support new theories built on valid findings and technological innovation that works. The increased focus on reproducibility has made the barriers to it increasingly ap…	http://dx.doi.org/10.1016/j.bpsc.2022.12.006	Theoretical							Neurosciences					0	0	International Journal of Information Research and Review		0	Industrial Science Journal
Flis, I	Scientific Reform and Replication Crisis in Psychology	PSIHOLOGIJSKE TEME	Review	2023	In the 2010s, psychological science was engulfed in a discussion about the replicability of already published studies. These discussions soon morphed into a multi-layered criticism of quantitative methods and methodologies in psychology, especially when it comes to inferential statistics. The replicability problems were described as a symptom of a deep crisis of commonly applied research designs …	http://dx.doi.org/10.31820/pt.32.2.1	Theoretical							Psychology, Multidisciplinary					0	0	International Journal of Information Sources and Services: A Research Journal in Library Science		0	INFORMATION-An International Interdisciplinary Journal
Armond, ACV; Kakuk, P	Perceptions of Research Integrity Climate in Hungarian Universities: Results from A Survey among Academic Researchers	SCIENCE AND ENGINEERING ETHICS	Article	2022	Research integrity climate is an important factor that influences an individual's behavior. A strong research integrity culture can lead to better research practices and responsible conduct of research (RCR). Therefore, investigations on organizational climate can be a valuable tool to identify the strengths and weaknesses of each group and develop targeted initiatives. This study aims to assess …	http://dx.doi.org/10.1007/s11948-022-00382-5	Duplicate							Ethics; Engineering, Multidisciplinary; History & Philosophy Of Science; Multidisciplinary Sciences; Philosophy					0	0	Academic Research Reviews		0	Innovations in Pharmaceuticals and Pharmacotherapy
Han, SY; Li, K; Wang, ZW	Dataset of research misconduct knowledge and associated factors among nurses in China: A national cross-sectional survey	DATA IN BRIEF	Article; Data Paper	2022	Engagement in research misconduct by nurses may results in professional misconduct in the clinical setting, thereby jeopardizing the quality of patient care. We still know little about the research misconduct situation among nurses. Previous attempts also hardly reflected participants' actual knowledge level of research misconduct. This data article presents a novel dataset of a cross-sectional s…	http://dx.doi.org/10.1016/j.dib.2022.108471	Duplicate							Multidisciplinary Sciences					0	0	Academy of Contemporary Research Journal		0	Institute of Electrical & Electronics Engineers Advanced Journal
Audisio, K; Robinson, NB; Soletti, GJ; Cancelli, G; Dimagli, A; Spadaccio, C; Olaria, RP; Chadow, D; Rahouma, M; Demetres, M; Tam, DY; Benedetto, U; Girardi, LN; Kurlansky, P; Fremes, SE; Gaudino, M	A survey of retractions in the cardiovascular literature	INTERNATIONAL JOURNAL OF CARDIOLOGY	Article	2022	Background: Retractions of erroneous and fraudulent papers from the biomedical literature continue to be a major concern. The aim of this analysis is to summarize trends of retractions in the cardiovascular literature over the past four decades. Methods: A review of the Retraction Watch database for retracted articles published between 1978 and 2020 in the cardiovascular literature was performed.…	http://dx.doi.org/10.1016/j.ijcard.2021.12.021	Incomplete							Cardiac & Cardiovascular Systems					0	0	Acoustics		0	Integrated Journal of British
Cyran, LK	Open science is good science, so what's getting in the way?	UNIVERSITY OF TORONTO MEDICAL JOURNAL	Editorial Material	2022	The replication crisis in psychology has revealed that questionable research practices may have undermined the credibility of previously published research. This has led to meta-scientific efforts dedicated to improving research integrity and credibility by prioritizing transparency and reproducibility of research. This can be done through the use of open science practices, such as study preregis…		Incomplete							Medicine, General & Internal					0	0	Acta Advances in Agricultural Sciences		0	Interdisciplinary Journal of Contemporary Research in Business
Reynders, RM; ter Riet, G; Di Girolamo, N; Malicki, M	Honorary authorship in health sciences: a protocol for a systematic review of survey research	SYSTEMATIC REVIEWS	Review	2022	Background: Honorary authorship refers to the practice of naming an individual who has made little or no contribution to a publication as an author. Honorary authorship inflates the output estimates of honorary authors and deflates the value of the work by authors who truly merit authorship. This manuscript presents the protocol for a systematic review that will assess the prevalence of five hono…	http://dx.doi.org/10.1186/s13643-022-01928-1	Incomplete							Medicine, General & Internal					0	0	Acta de Gerencia Ciencia		0	Interdisciplinary Journal of Research in Business
Henchion, MM; Regan, A; Beecher, M; MackenWalsh, A	Developing 'Smart' Dairy Farming Responsive to Farmers and Consumer-Citizens: A Review	ANIMALS	Article	2022	Simple Summary Dairy production has evolved over many generations to be an important source of high-quality nutrition for a significant proportion of the global population. However, it needs to evolve further to ensure it contributes to sustainable diets. Technological innovation can be a key enabler. It is also the case however that innovation brings about significant change, and can introduce u…	http://dx.doi.org/10.3390/ani12030360	Listed							Agriculture, Dairy & Animal Science; Veterinary Sciences; Zoology					1	1	American Journal of Multidisciplinary Research and Development		0	Interdisciplinary Toxicology
Schneider, XT; Stroil, BK; Tourapi, C; Rebours, C; Gaudêncio, SP; Novoveska, L; Vasquez, MI	Responsible Research and Innovation Framework, the Nagoya Protocol and Other European Blue Biotechnology Strategies and Regulations: Gaps Analysis and Recommendations for Increased Knowledge in the Marine Biotechnology Community	MARINE DRUGS	Article	2022	As the quest for marine-derived compounds with pharmacological and biotechnological potential upsurges, the importance of following regulations and applying Responsible Research and Innovation (RRI) also increases. This article aims at: (1) presenting an overview of regulations and policies at the international and EU level, while demonstrating a variability in their implementation; (2) highlight…	http://dx.doi.org/10.3390/md20050290	Listed							Chemistry, Medicinal; Pharmacology & Pharmacy					1	1	American Research Thoughts		0	Internal Medicine Review
Krouwel, SJC; Dierickx, ER; Heesterbeek, S; Klaassen, P	Adopting Safe-by-Design in Science and Engineering Academia: The Soil May Need Tilling	INTERNATIONAL JOURNAL OF ENVIRONMENTAL RESEARCH AND PUBLIC HEALTH	Article	2022	In recent years, Safe-by-Design (SbD) has been launched as a concept that supports science and engineering such that a broad conception of safety is embraced and structurally embedded. The present study explores the extent to which academics in a distinctively relevant subset of science and engineering disciplines are receptive towards the work and teaching practices SbD would arguably imply. Thr…	http://dx.doi.org/10.3390/ijerph19042075	Listed							Environmental Sciences; Public, Environmental & Occupational Health					1	1	Annals of British Medical Sciences		0	International Advanced Research Journal in Science, Engineering and Technology
Sabio, RP; Lehoux, P	How Does Context Contribute to and Constrain the Emergence of Responsible Innovation in Food Systems? Results from a Multiple Case Study	SUSTAINABILITY	Article	2022	Organizations and practices that contribute to the resolution of major societal challenges are key to achieving a transition towards sustainable and resilient food systems. Previous research identified contextual elements that affect the emergence of organizations and practices with responsibility characteristics, but how this process unfolds remains poorly articulated. Our study thus focuses on …	http://dx.doi.org/10.3390/su14137776	Listed							Green & Sustainable Science & Technology; Environmental Sciences; Environmental Studies					1	1	Antibodies		0	International Archives of BioMedical and Clinical Research
Martens, K; Zscheischler, J	The Digital Transformation of the Agricultural Value Chain: Discourses on Opportunities, Challenges and Controversial Perspectives on Governance Approaches	SUSTAINABILITY	Article	2022	The extent to which the digitalisation of agriculture will make a significant contribution to solving urgent sustainability challenges will depend on the design of political, legal and economic frameworks. In this context, social discourses play a central role as they not only reflect collective interpretations and systems of meaning but also reproduce power relations in truth regimes and prepare…	http://dx.doi.org/10.3390/su14073905	Listed							Green & Sustainable Science & Technology; Environmental Sciences; Environmental Studies					1	1	Antioxidants		0	International Archives of Medicine
Rodenburg, K; Rowan, M; Nixon, A; Hughes, JC	The Misalignment of the FT50 with the Achievement of the UN's SDGs: A Call for Responsible Research Assessment by Business Schools	SUSTAINABILITY	Article	2022	Publication in the list of 50 journals endorsed by the Financial Times (i.e., the FT50) has become 'institutionalized' as a primary measure of research quality and prestige by business schools and faculty. This study investigated the extent to which this closed publication system is (mis)aligned with societal imperatives, in particular the United Nation's 17 Sustainable Development Goals (SDGs). …	http://dx.doi.org/10.3390/su14159598	Listed	Sociology	Guidelanes and policies	Meta study	Awareness and compliance	Editors	Canada	Green & Sustainable Science & Technology; Environmental Sciences; Environmental Studies				The FT50 metrics doesnt care about sustenability (UN guidelanes) (only 17% implicitly montion it)	1	1	High Technology Letters		0	International Ayurvedic Medical Journal
O'Grady, M; Mangina, E	Adoption of Responsible Research and Innovation in Citizen Observatories	SUSTAINABILITY	Review	2022	An ethos of Responsible Research and Innovation (RRI) has been promoted in the last decade, especially within European research. The broad objective is to ensure that research and innovation activities align with society's needs and expectations. In parallel, citizen observatories seek to mainstream citizen science as a valid paradigm for scientific investigation but additionally as a model for i…	http://dx.doi.org/10.3390/su14127379	Listed	Sociology	Guidelanes and policies	Meta study	Awareness and compliance	Participants/public/media/media	Ireland	Green & Sustainable Science & Technology; Environmental Sciences; Environmental Studies				Citizen observatories have only a shallow adoption of SI guidelanes	1	1	HortFlora Research Spectrum		0	The International Asian Research Journal
Wolbring, G	Auditing the 'Social' of Quantum Technologies: A Scoping Review	SOCIETIES	Review	2022	Various phrases such as social implications, social impact and ethical, legal and social implications are used to indicate the impact of a given scientific or technological advancements on the 'social'. The impact on the 'social' is one focus of science and technology governance discussions. Many terms and phrases can be used to audit the engagement of a given technology (such as quantum technolo…	http://dx.doi.org/10.3390/soc12020041	Listed	Sociology	Publication ethics	Meta study	awareness and compliance	Researchers	Canada	Sociology				Guidelanes/policies ask for Equity, Diversity, and, Inclusion in qutum study but only a small fraction actually do	1	1	Hydrogen		0	International Biology Review
Jordan, NR; Kuzma, J; Ray, DK; Foot, K; Snider, M; Miller, K; Wilensky-Lanford, E; Amarteifio, G	Should Gene Editing Be Used to Develop Crops for Continuous-Living-Cover Agriculture? A Multi-Sector Stakeholder Assessment Using a Cooperative Governance Approach	FRONTIERS IN BIOENGINEERING AND BIOTECHNOLOGY	Article	2022	Continuous-living-cover (CLC) agriculture integrates multiple crops to create diversified agroecosystems in which soils are covered by living plants across time and space continuously. CLC agriculture can greatly improve production of many different ecosystem services from agroecosystems, including climate adaptation and mitigation. To go to scale, CLC agriculture requires crops that not only pro…	http://dx.doi.org/10.3389/fbioe.2022.843093	Listed							Biotechnology & Applied Microbiology; Multidisciplinary Sciences					1	1	International Journal of Engineering Science and Computing		1	International Bulletin of Business Administration
Sanchez, RHB; Bergeron-Drolet, LA; Sasseville, M; Gagnon, MP	Engaging patients and citizens in digital health technology development through the virtual space	FRONTIERS IN MEDICAL TECHNOLOGY	Article	2022	Digital technologies are increasingly empowering individuals to take charge of their health and improve their well-being. However, there are disparities in access related to demographic, economic, and sociocultural factors that result in exclusion from the use of digital technologies for different groups of the population. The development of digital technology in health is a powerful lever for im…	http://dx.doi.org/10.3389/fmedt.2022.958571	Listed							Dentistry, Oral Surgery & Medicine					1	1	International Journal of Engineering Science and Generic Research		1	International Cardiovascular Forum
Loomis, R; Cooley, SR; Collins, JR; Engler, S; Suatoni, L	A Code of Conduct Is Imperative for Ocean Carbon Dioxide Removal Research	FRONTIERS IN MARINE SCIENCE	Article	2022	As the impacts of rising temperatures mount and the global transition to clean energy advances only gradually, scientists and policymakers are looking towards carbon dioxide removal (CDR) methods to prevent the worst impacts of climate change. Attention has increasingly focused on ocean CDR techniques, which enhance or restore marine systems to sequester carbon. Ocean CDR research presents the ri…	http://dx.doi.org/10.3389/fmars.2022.872800	Listed							Environmental Sciences; Marine & Freshwater Biology					1	1	International Journal of Engineering Science and Innovative Technology		1	International Chemistry Review
Mwaka, ES; Bagenda, G; Sebatta, DE; Nabukenya, S; Munabi, I	Benefit sharing in genomic and biobanking research in Uganda: Perceptions of researchers and research ethics committee members	FRONTIERS IN GENETICS	Article	2022	Background: Genomic and biobanking research has increased in Africa over the past few years. This has raised pertinent ethical, legal, and societal concerns for stakeholders such as sample or data ownership, commercialization, and benefit sharing. There is limited awareness of the concept of benefit sharing by stakeholders in sub-Saharan Africa. Objective: This study aimed to explore the percepti…	http://dx.doi.org/10.3389/fgene.2022.1037401	Listed							Genetics & Heredity					1	1	International Journal of Engineering Science Invention-Research & Development		1	International Design Journal
Müeller, R; Feiler, J; Clare, A	A Doomed Technology? On Gene Editing in Bavarian Livestock Agriculture, Policy Field Conflicts and Responsible Research and Innovation	FRONTIERS IN POLITICAL SCIENCE	Article	2022	The emergence of CRISPR-Cas9 has recently, for the first time, rendered the large-scale genetic modification of livestock animals such as cows, pigs, and chickens possible. Novel editing targets range from genes that curb disease vulnerabilities, increase muscle mass, or convey hornlessness, to the development of transgenic pigs for medical use. In this article, we discuss the efforts of a transd…	http://dx.doi.org/10.3389/fpos.2022.800211	Listed							International Relations; Political Science					1	1	International Journal of Engineering Science Technology And Research		1	International Economic Letters
Mills, S	The scientific integrity of ADHD: A critical examination of the underpinning theoretical constructs	FRONTIERS IN PSYCHIATRY	Review	2022	Prior to the establishment and promotion of ADHD as a psychiatric disorder, the labels minimal brain dysfunction (MBD), hyperactivity (HA), and learning disability (LD) were diagnostic terms for children with hard-to-manage behaviors. At the time, these labels and the treatment interventions, especially the heavy reliance on stimulant medications, were subject to criticism. Nearly half a century …	http://dx.doi.org/10.3389/fpsyt.2022.1062484	Listed							Psychiatry					1	1	International Journal of Engineering Sciences & Management		1	International Education and Research Journal
Casati, S; Ellul, B; Mayrhofer, MT; Lavitrano, M; Caboux, E; Kozlakidis, Z	Paediatric biobanking for health: The ethical, legal, and societal landscape	FRONTIERS IN PUBLIC HEALTH	Review	2022	Biobanks play a central role in pediatric translational research, which deals primarily with genetic data from sample-based research. However, participation of children in biobanking has received only limited attention in the literature, even though research in general and in clinical trials in particular have a long history in involving minors. So, we resolved to explore specific challenging eth…	http://dx.doi.org/10.3389/fpubh.2022.917615	Listed							Public, Environmental & Occupational Health					1	1	International Journal of Engineering Sciences & Research Technology		1	International Educational E-Journal
Smith, LN	What's Right and Wrong in Preclinical Science: A Matter of Principled Investigation	FRONTIERS IN BEHAVIORAL NEUROSCIENCE	Article	2022	The discovery of efficacious treatment options for neuropsychiatric conditions is a process that remains in jeopardy. Contributing to the failure of clinical trials, a strong positive bias exists in the reported results of preclinical studies, including in the field of neuroscience. However, despite clear recognition of major factors that lead to bias, efforts to address them have not made much m…	http://dx.doi.org/10.3389/fnbeh.2022.805661	Listed							Behavioral Sciences; Neurosciences					1	1	International Journal of Fauna and Biological Studies		1	International Educational Scientific Research Journal
Ghayas, S; Hassan, Z; Kayani, S; Biasutti, M	Construction and Validation of the Research Misconduct Scale for Social Science University Students	FRONTIERS IN PSYCHOLOGY	Article	2022	The current study aims to construct and validate a measure of research misconduct for social science university students. The research is comprised of three studies; Study I presents the scale construction in three phases. In Phase I, the initial pool of items was generated by reviewing the literature and considering the results of semi-structured interviews. Phase II involved a psychometric clea…	http://dx.doi.org/10.3389/fpsyg.2022.859466	Listed							Psychology, Multidisciplinary					1	1	International Journal of Financial Studies		1	The International Interdisciplinary Journal of Education
Rampasso, IS; Bertazzoli, R; Dibbern, T; Serafim, MP; Leal, W; Rojas-Córdova, C; Anholon, R	Evaluating Research Partnerships through ISO 56003 Guidelines, RRI Concepts, and Ex Post Facto Cases	SUSTAINABILITY	Article	2022	This article aims to evaluate improvements in opportunities for research partnerships focused on innovation, considering the ISO 56003 guidelines, Responsible Research and Innovation (RRI) concepts, and the experiences of the authors of this article, who are researchers in various areas (ex post facto). The results presented arise from structured debates and discussions. As a result of the analys…	http://dx.doi.org/10.3390/su14074186	Listed							Green & Sustainable Science & Technology; Environmental Sciences; Environmental Studies					1	1	International Journal of Innovations in Engineering Research and Technology		0	International Interdisciplinary Journal of Scientific Research
Young, MJ; Bodien, YG; Edlow, BL	Ethical Considerations in Clinical Trials for Disorders of Consciousness	BRAIN SCIENCES	Article	2022	As the clinical trial landscape for patients with disorders of consciousness (DoC) expands, consideration of associated ethical challenges and opportunities is of ever-increasing importance. Responsible conduct of research in the vulnerable population of persons with DoC, including those with coma, vegetative state/unresponsive wakefulness syndrome (VS/UWS), minimally conscious state (MCS), cover…	http://dx.doi.org/10.3390/brainsci12020211	Listed							Neurosciences					1	1	International Journal of Innovative Pharmaceutical Research		0	International Journal & Magazine of Engineering, Technology, Management and Research
Kelly, RE; Ahmed, AO; Hoptman, MJ; Alix, AF; Alexopoulos, GS	The Quest for Psychiatric Advancement through Theory, beyond Serendipity	BRAIN SCIENCES	Editorial Material	2022	Over the past century, advancements in psychiatric treatments have freed countless individuals from the burden of life-long, incapacitating mental illness. These treatments have largely been discovered by chance. Theory has driven advancement in the natural sciences and other branches of medicine, but psychiatry remains a field in its infancy . The targets for healing in psychiatry lie within the…	http://dx.doi.org/10.3390/brainsci12010072	Listed							Neurosciences					1	1	International Journal of Innovative Research in Technology		0	International Journal Advances in Social Science and Humanities
Metta, M; Ciliberti, S; Obi, C; Bartolini, F; Klerkx, L; Brunori, G	An integrated socio-cyber-physical system framework to assess responsible digitalisation in agriculture: A first application with Living Labs in Europe	AGRICULTURAL SYSTEMS	Article	2022	CONTEXT: It is still an open question how to assess the contribution of digitalisation in agriculture to the United Nations' Sustainable Development Goals, and how digitalisation then can be done in a responsible way. A socio-cyber-physical system (SCPS) concept can help this analysis, but little experience exists with its operationali-sation and application, and its integration with the Responsi…	http://dx.doi.org/10.1016/j.agsy.2022.103533	Off							Agriculture, Multidisciplinary					0	0	American Journal of Operations Research		0	International Journal and Bulletin of Multidisciplinary Research
Bellon-Maurel, V; Lutton, E; Bisquert, P; Brossard, L; Chambaron-Ginhac, S; Labarthe, P; Lagacherie, P; Martignac, F; Molenat, J; Pairsy, N; Picault, S; Piot-Lepetit, I; Veissier, I	Digital revolution for the agroecological transition of food systems: A responsible research and innovation perspective	AGRICULTURAL SYSTEMS	Article	2022	CONTEXT: So far, digital technology development in agriculture has mainly dealt with precision agriculture, often associated with conventional large-scale systems. The emergence of digital agriculture -based on the triptych of new data sources / new processing methods / new inter-connection capacities (internet) -opens up prospects for mobilizing digital technologies to accelerate the deployment …	http://dx.doi.org/10.1016/j.agsy.2022.103524	Off							Agriculture, Multidisciplinary					0	0	American Journal of Pharmacy and Health Research		0	International Journal for Advanced Review and Research in Pharmacy
Strand, R; Gamboa, G; Dankel, DJ; Giampietro, M	Insect feeds in salmon aquaculture: sociotechnical imagination and responsible story-telling	JOURNAL OF INSECTS AS FOOD AND FEED	Article	2022	Salmon aquaculture is a growing industry with increasing challenges of feed sustainability and availability. This global sustainability issue has led to calls for novel feeds. Aquafly, a Norwegian research project, has performed small-scale tests using the black soldier fly as an ingredient in salmon diet. However, in order for insect feeds to become a reality on the industrial scale, workable sc…	http://dx.doi.org/10.3920/JIFF2020.0127	Off							Agriculture, Multidisciplinary; Entomology; Food Science & Technology					0	0	American Journal of PharmTech Research		0	International Journal for Development of Computer Science and Technology
McManus, KR; Lapid, MI; Forester, BP; Mueller, M; Hermida, AP; Nykamp, L; Harper, DG; Seiner, SJ; Sanghani, S; Patrick, R; Gentry, MT; Kung, S; Leal, JC; Johnson, EK; Petrides, G	Simulated Electroconvulsive Therapy A Novel Approach to a Control Group in Clinical Trials	JOURNAL OF ECT	Article	2022	Objectives Agitation is the most common behavioral symptom of Alzheimer disease (AD) affecting approximately 40% to 60% of the AD population, yet there are no Food and Drug Administration-approved therapies for the myriad of behavioral or psychological symptoms of dementia. There is growing evidence from naturalistic studies that electroconvulsive therapy (ECT) is a safe and effective treatment f…	http://dx.doi.org/10.1097/YCT.0000000000000832	Off							Behavioral Sciences; Psychiatry					0	0	American Journal of Physiology, Biochemistry and Pharmacology		0	International Journal for Innovation Education and Research
Padilla-Lozano, CP; Collazzo, P	Corporate social responsibility, green innovation and competitiveness - causality in manufacturing	COMPETITIVENESS REVIEW	Article	2022	Purpose The purpose of this paper is to explore the interplay of corporate social responsibility (CSR) and green innovation in boosting competitiveness in manufacturing in an emerging market context. This study adds green innovation as mediator in the relationship between CSR and competitiveness. Design/methodology/approach A model with three second-order constructs is developed and tested, in a …	http://dx.doi.org/10.1108/CR-12-2020-0160	Off							Business					0	0	American Journal of Phytomedicine and Clinical Therapeutics		0	International Journal for Innovative Research in Multidisciplinary Field
Erro, AG; Odriozola, MA; de Durana, ADDG	Circular Economy and Social Sustainability: A Transdisciplinary Approach to the Basque Country's automotive sector	REVISTA DE CONTABILIDAD-SPANISH ACCOUNTING REVIEW	Article	2022	This paper contributes to the debate of the circular economy (CE) through understanding how this concept is constructed and linked to the sustainability triple-axis. We aim to observe if the way the term is defined by scholars is in line with the definitions and discourse emanating from the actors involved in our analysis. Based on the Responsible Research and Innovation framework, we held two me…	http://dx.doi.org/10.6018/rcsar.577681	Off							Business, Finance					0	0	American Journal of Plant Sciences		0	International Journal for Innovative Research in Science and Technology
Adomako, S; Tran, MD	Environmental collaboration, responsible innovation, and firm performance: The moderating role of stakeholder pressure	BUSINESS STRATEGY AND THE ENVIRONMENT	Article	2022	Despite the burgeoning literature on environmental strategy, research is scarce on how environmental collaboration influences responsible innovation. Our study closes this gap by investigating the impact of environmental collaboration on firm performance through the mediating mechanism of responsible innovation. Using data collected from 225 firms, the results show that a firm's level of environm…	http://dx.doi.org/10.1002/bse.2977	Off							Business; Environmental Studies; Management					0	0	American Journal of Research Communication		0	International Journal for Modern Trends in Science and Technology
Espaillat, HJU; Peñalver, AJB; Conesa, JAB	Influencing responsible green innovation in Dominican agribusiness performance	CORPORATE SOCIAL RESPONSIBILITY AND ENVIRONMENTAL MANAGEMENT	Article	2022	The objective of this article is to explore the combined effects of corporate social responsibility (CSR), green transformational leadership and knowledge transfer on responsible green innovation and to analyse their impact on agribusiness business performance in the context of a developing country. There is no research that integrates joint effects on responsible innovation with a focus on proce…	http://dx.doi.org/10.1002/csr.2228	Off							Business; Environmental Studies; Management					0	0	American Journal of Scientific Research		0	International Journal for Pharmaceutical Research Scholars
Angelidou, M; Politis, C; Panori, A; Bakratsas, T; Fellnhofer, K	Emerging smart city, transport and energy trends in urban settings: Results of a pan-European foresight exercise with 120 experts	TECHNOLOGICAL FORECASTING AND SOCIAL CHANGE	Article	2022	Forecasting future trends constitutes a key process for supporting urban and territorial policy making in general. In this work, we explore how the domains of smart cities, smart transport, and smart energy will evolve until 2030 from a scientific and technological perspective, as a means to inform future policies for urban development in Europe. We started our work with an extensive review of re…	http://dx.doi.org/10.1016/j.techfore.2022.121915	Off							Business; Regional & Urban Planning					0	0	American Journal of Social issues and Humanities		0	International Journal for Research & Development in Technology
Luo, Y; Liang, SJ; Wang, XY; Lin, BY; Chen, CQ; Jiang, LL	Facile Synthesis and High-Value Utilization of Ammonia	CHINESE JOURNAL OF CHEMISTRY	Article	2022	Comprehensive Summary Ammonia is a key component in fertilizer and the carbon-free hydrogen carrier. Catalytic ammonia synthesis and utilization have played a central role in the development of chemical engineering. The industrial production of ammonia remains dependent on the energy- and carbon-intensive Haber-Bosch process. A major effort has been devoted to developing robust and efficient cata…	http://dx.doi.org/10.1002/cjoc.202100826	Off							Chemistry, Multidisciplinary					0	0	American Scientific Research Journal for Engineering, Technology, and Sciences		0	International Journal for Research in Applied Science and Engineering Technology
Ansari, B; Martin, EG	Development of a usability checklist for public health dashboards to identify violations of usability principles	JOURNAL OF THE AMERICAN MEDICAL INFORMATICS ASSOCIATION	Article	2022	Objective To develop a usability checklist for public health dashboards. Materials and methods This study systematically evaluated all publicly available dashboards for sexually transmitted infections on state health department websites in the United States (N = 13). A set of 11 principles derived from the information visualization literature were used to identify usability problems that violate …	http://dx.doi.org/10.1093/jamia/ocac140	Off							Computer Science, Information Systems; Computer Science, Interdisciplinary Applications; Health Care Sciences & Services; Information Science & Library Science; Medical Informatics					0	0	American Transactions on Engineering & Applied Sciences		0	International Journal for Research in Emerging Science and Technology
Wiltshire, T; Bird, RE; Coombs, WM; Giani, S	An open source hp-adaptive discontinuous Galerkin finite element solver for linear elasticity	ADVANCES IN ENGINEERING SOFTWARE	Article	2022	Open source codes are a key ingredient to greater research integrity and accountability in computational science and engineering. However, many of these codes have not been developed with modification of the base code as their primary consideration. Existing codes may provide an environment for researchers to quickly test out their ideas under different physical conditions in a high level way but…	http://dx.doi.org/10.1016/j.advengsoft.2022.103147	Off							Computer Science, Interdisciplinary Applications; Computer Science, Software Engineering; Engineering, Multidisciplinary					0	0	Amphibian & Reptile Conservation		0	International Journal for Research in Engineering Application & Management
McGuire, E; Rietveld, AM; Crump, A; Leeuwis, C	Anticipating gender impacts in scaling innovations for agriculture: Insights from the literature	WORLD DEVELOPMENT PERSPECTIVES	Article	2022	Of the world's 570 million farmers, 72% work on two hectares or less, and women's labor comprises at least 50% (FAO, 2014). Small farms are responsible for 80% of world food production, making them key to addressing looming global food shortages (Lowder et al., 2016). Small farms in developing countries navigate a myriad of challenges, including access to information, quality inputs, capital, mar…	http://dx.doi.org/10.1016/j.wdp.2021.100386	Off							Development Studies; Economics					0	0	An International Journal of Advanced Computer Technology		0	International Journal for Scientific Research & Development
Hamidov, A; Daedlow, K; Webber, H; Hussein, H; Abdurahmanov, I; Dolidudko, A; Seerat, AY; Solieva, U; Woldeyohanes, T; Helming, K	Operationalizing water-energy-food nexus research for sustainabledevelopment in social-ecological systems: an interdisciplinary learning casein Central Asia	ECOLOGY AND SOCIETY	Article	2022	In social-ecological systems, natural resource management can be characterized by trade-offs across sectors andsustainability targets. The water-energy-food (WEF) nexus concept makes explicit various trade-offs in order to maximize synergies ofinterventions. However, there are few successful examples of its operationalization in research settings. Here, we explore in a learningsetting if sustaina…	http://dx.doi.org/10.5751/ES-12891-270112	Off							Ecology; Environmental Studies					0	0	Analytica		0	International Journal for Technological Research in Engineering
Albe, V	Controversies in the classroom to understand technoscientists' and research institutions' practices	QUESTIONS VIVES-RECHERCHES EN EDUCATION	Article	2022	Socio-technical controversies can be an object of learning about democracy and a way to foster empowerment of students, through confrontation with a diversity of points of view. It is a question of developing among young people, from the identification of the actors of the controversy and a work on their interests and their arguments, an epistemological complexification and to train them socio-po…		Off							Education & Educational Research					0	0	Analytical Cellular Pathology		0	International Journal of Abdominal Research
Baselga, SV; Garrido, OM; Burón, HG	Drama-Based Activities for STEM Education: Encouraging Scientific Aspirations and Debunking Stereotypes in Secondary School Students in Spain and the UK	RESEARCH IN SCIENCE EDUCATION	Article	2022	This study presents findings from testing an innovative student-centred drama-based teaching methodology for science, technology, engineering and mathematics (STEM) disciplines for secondary school students. The method, based on performances, was tested in two case studies, Spain and the UK, on a sample of 2089 students. These performances have been shown to be an effective way of generating a tw…	http://dx.doi.org/10.1007/s11165-020-09939-5	Off							Education & Educational Research					0	0	Analytics		0	International Journal of Academic Research
Tammeleht, A; Löfström, E; Rodríguez-Triana, JMJ	Facilitating development of research ethics and integrity leadership competencies	INTERNATIONAL JOURNAL FOR EDUCATIONAL INTEGRITY	Article	2022	To build a culture of integrity in a HE institution, innovative approaches are needed to enhance education of research ethics and integrity (REI). In addition to educating students, understanding is needed on how to facilitate for those who lead others. The focus is on early-career researchers (ECRs) as future REI leaders. The current study sheds light on how learning and REI leadership competenc…	http://dx.doi.org/10.1007/s40979-022-00102-3	Off							Education & Educational Research					0	0	Anatomia		0	International Journal of Academic Studies
Maoz, E; Gorbunov, I; Danino, E; Zerahia, M	An honest cheater: perception of self-concept, academic and clinical dishonesty among nursing students	NURSE EDUCATION TODAY	Article	2022	Background: The Self-Concept Maintenance Theory emphasizes the internal moral principles of the individual and their influence on self-perception of personal identity. They also inform the way in which an individual catalogues their behavior. For instance, a nursing student who is academically dishonest, yet justifies their behavior in rational terms. They act with dishonesty, yet their self-conc…	http://dx.doi.org/10.1016/j.nedt.2022.105406	Off							Education, Scientific Disciplines; Nursing					0	0	Andrologia		0	International Journal of Advance Computing Techniques and Applications
Bharathi, R; Prabakar, J	ATTITUDE OF UNDERGRADUATE DENTAL STUDENTS ABOUT PLAGIARISM - CROSS SECTIONAL STUDY	INTERNATIONAL JOURNAL OF EARLY CHILDHOOD SPECIAL EDUCATION	Article	2022	Introduction: Plagiarism is one of the most common types of research misconduct that leads to an increase in the number of published papers without adding any scientific value. Despite an increased awareness of the dangers of plagiarism in academic circles and the media, plagiarism is present in scientific writing. Aim: To evaluate the knowledge, attitude and awareness of plagiarism among undergr…	http://dx.doi.org/10.9756/INT-JECSE/V14I2.029	Off							Education, Special					0	0	Anemia		0	International Journal of Advance Engineering and Research Development
Sanchez-Muñoz, R; Carrió, M; Rodríguez, G; Pérez, N; Moyano, E	A hybrid strategy to develop real-life competences combining flipped classroom, jigsaw method and project-based learning.	JOURNAL OF BIOLOGICAL EDUCATION	Article	2022	The professional profiles of future scientists need to undergo a deep and rapid change to address recent advances in biomedical sciences and the social and environmental contexts in which we currently live. For instance, they have to be trained to be able to develop innovative and creative strategies for solving complex problems under a responsible research and innovation (RRI) perspective. Train…	http://dx.doi.org/10.1080/00219266.2020.1858928	Off							Engineering, Biomedical					0	0	Anesthesiology Research and Practice		0	International Journal of Advance Foundation and Research in Computer
Sujan, MA; White, S; Habli, I; Reynolds, N	Stakeholder perceptions of the safety and assurance of artificial intelligence in healthcare	SAFETY SCIENCE	Article	2022	Introduction: There is an increasing number of healthcare AI applications in development or already in use. However, the safety impact of using AI in healthcare is largely unknown. In this paper we explore how different stakeholders (patients, hospital staff, technology developers, regulators) think about safety and safety assurance of healthcare AI. Methods: 26 interviews were undertaken with pa…	http://dx.doi.org/10.1016/j.ssci.2022.105870	Off							Engineering, Industrial; Operations Research & Management Science					0	0	Anglisticum: International Journal of Literature, Linguistics & Interdisciplinary Studies		0	International Journal of Advance Foundation and Research in Science and Engineering
Eladawy, A; Asefa, T; El Nour, S	Comment on 'Egypt's water budget deficit and suggested mitigation policies for the Grand Ethiopian Renaissance Dam filling scenarios'	ENVIRONMENTAL RESEARCH LETTERS	Article	2022	The Grand Ethiopian Renaissance Dam (GERD) filling and operation is a highly sensitive issue for Egypt and Sudan. A recently accepted manuscript by Heggy et al (2021 Environ. Res. Lett. 16 074022) assessed the water deficit for Egypt based on different scenarios for the first filling of GERD lake and estimated 31 billion cubic meters per year under a 3 year filling scenario. We would like to pres…	http://dx.doi.org/10.1088/1748-9326/ac7cfa	Off							Environmental Sciences; Meteorology & Atmospheric Sciences					0	0	Animals		0	International Journal of Advance Research and Innovation
Robinson, BL; Clifford, MJ; Jewitt, S	Transforming North-South research partnerships: Lessons learned from energy, technology & enterprise global challenge research fund projects	ENERGY RESEARCH & SOCIAL SCIENCE	Article	2022	The Global Challenges Research Fund (GCRF) provided a mechanism for academia to undertake projects relevant to the Sustainable Development Goals but there have been limited opportunities to critically interrogate such projects. In this paper we will use the Technology Implementation Model for Energy to deconstruct the purpose, assumptions and expectations, engagement strategies, and reflective pr…	http://dx.doi.org/10.1016/j.erss.2022.102837	Off							Environmental Studies					0	0	Annals of Clinical and Medical Case Reports		0	International Journal of Advance Research and Innovative Ideas in Education
Schmid, S; Riebe, T; Reuter, C	Dual-Use and Trustworthy? A Mixed Methods Analysis of AI Diffusion Between Civilian and Defense R&D	SCIENCE AND ENGINEERING ETHICS	Article	2022	Artificial Intelligence (AI) seems to be impacting all industry sectors, while becoming a motor for innovation. The diffusion of AI from the civilian sector to the defense sector, and AI's dual-use potential has drawn attention from security and ethics scholars. With the publication of the ethical guideline Trustworthy AI by the European Union (EU), normative questions on the application of AI ha…	http://dx.doi.org/10.1007/s11948-022-00364-7	Off							Ethics; Engineering, Multidisciplinary; History & Philosophy Of Science; Multidisciplinary Sciences; Philosophy					0	0	Annals of Clinical Case Reports		0	International Journal of Advance Research, Ideas and Innovations in Technology
Parlangeli, O; Palmitesta, P; Bracci, M; Marchigiani, E; Di Pomponio, I; Guidi, S	University Teachers During the First Lockdown Due to SARS-CoV-2 in Italy: Stress, Issues and Perceptions of Misconduct	SCIENCE AND ENGINEERING ETHICS	Article	2022	With the spread of the pandemic and the introduction of measures aimed at its containment, it is necessary to understand in specific national contexts how home quarantine has affected the psychophysical well-being of academics, and their ability to maintain integrity. To this end we constructed an online questionnaire to investigate the levels of stress, well-being, and work-life balance in relat…	http://dx.doi.org/10.1007/s11948-022-00362-9	Off							Ethics; Engineering, Multidisciplinary; History & Philosophy Of Science; Multidisciplinary Sciences; Philosophy					0	0	Annals of Dental Specialty		0	International Journal of Advance Research in Computer Science And Management Studies
Ten Holter, C	Participatory design: lessons and directions for responsible research and innovation	JOURNAL OF RESPONSIBLE INNOVATION	Article	2022	This review compares and discusses the literature and practice of participatory design (PD) and responsible research and innovation (RRI) to discover commonalities and contrast their approaches to similar challenges found in such 'participatory' methods. It seeks to gain insights from the older practice of PD and attempts to discover whether there are lessons that RRI could usefully draw on to ad…	http://dx.doi.org/10.1080/23299460.2022.2041801	Off							Ethics; History & Philosophy Of Science; Management; Social Issues					0	0	Annals of International Medical and Dental Research		0	International Journal of Advance Research in Science and Engineering
Marschalek, I; Blok, V; Bernstein, M; Braun, R; Cohen, J; Hofer, M; Seebacher, LM; Unterfrauner, E; Daimler, S; Nieminen, M; Christensen, MV; Thapa, RK	The social lab as a method for experimental engagement in participatory research	JOURNAL OF RESPONSIBLE INNOVATION	Article	2022	How does the Social Lab methodology support participatory research? This paper provides an evidence-based analysis of experiences of 19 implemented Social Labs applying experiential learning cycles on the question of how to induce Responsible Research and Innovation in the Horizon2020 research funding scheme of the European Commission and beyond. It looks at the potentials of Social Labs to allow…	http://dx.doi.org/10.1080/23299460.2022.2119003	Off							Ethics; History & Philosophy Of Science; Management; Social Issues					0	0	Annals of Medical and Biomedical Sciences		0	International Journal of Advanced Academic Research
Ludwig, D; Blok, V; Garnier, M; Macnaghten, P; Pols, A	What's wrong with global challenges?	JOURNAL OF RESPONSIBLE INNOVATION	Article	2022	Global challenges such as climate change, food security, or public health have become dominant concerns in research and innovation policy. This article examines how responses to these challenges are addressed by governance actors. We argue that appeals to global challenges can give rise to a 'solution strategy' that presents responses of dominant actors as solutions and a 'negotiation strategy' t…	http://dx.doi.org/10.1080/23299460.2021.2000130	Off							Ethics; History & Philosophy Of Science; Management; Social Issues					0	0	Annals of Phytomedicine		0	International Journal of Advanced and Applied Sciences
Strauss, D; de la Salle, S; Sloshower, J; Williams, MT	Research abuses against people of colour and other vulnerable groups in early psychedelic research	JOURNAL OF MEDICAL ETHICS	Article	2022	There is a growing resurgence in the study of psychedelic medicines for the treatment of mental health and substance use disorders. However, certain early investigations are marred by questionable research methods, abuses against research participants, and covert Central Intelligence Agency financial involvement. The purpose of this study was to understand how and to what extent people of colour …	http://dx.doi.org/10.1136/medethics-2021-107262	Off							Ethics; Medical Ethics; Social Issues; Social Sciences, Biomedical					0	0	Antibiotics		0	International Journal of Advanced and Innovative Research
Fortuna, KL; Marceau, SR; Kadakia, A; Pratt, SI; Varney, J; Walker, R; Myers, AL; Thompson, S; Carter, K; Greene, K; Pringle, W	Peer Support Specialists' Perspectives of a Standard Online Research Ethics Training: Qualitative Study	JMIR FORMATIVE RESEARCH	Article	2022	Background: Certified peer support specialists (CPS) have a mental health condition and are trained and certified by their respective state to offer Medicaid reimbursable peer support services. CPS are increasingly involved as partners in research studies. However, most research ethics training in the protection of human subjects is designed for people who, unlike CPS, have had exposure to prior …	http://dx.doi.org/10.2196/29073	Off							Health Care Sciences & Services; Medical Informatics					0	0	Applied and Environmental Soil Science		0	International Journal of Advanced Computer Technology
Silva, HP; Lehoux, P; Sabio, RP	Is there a fit between incubators and ventures producing responsible innovations in health?	HEALTH POLICY AND TECHNOLOGY	Article	2022	Objectives: While Incubators and Accelerators (I/As) may help startups grow and survive, the benefits incubatees derive from I/As remains under debate. This is especially true for ventures in the health sector that face specific challenges and responsibility issues. The aim of this study is to explore when and how I/As supported 16 Ca-nadian and Brazilian organizations producing responsible healt…	http://dx.doi.org/10.1016/j.hlpt.2022.100624	Off							Health Policy & Services					0	0	Applied Bionics and Biomechanics		0	An International Journal of Advanced Computer Technology
Lehoux, P; Silva, HP; de Oliveira, RR; Sabio, RP; Malas, K	Responsible innovation in health and health system sustainability: Insights from health innovators' views and practices	HEALTH SERVICES MANAGEMENT RESEARCH	Article	2022	Although healthcare managers make increasingly difficult decisions about health innovations, the way they may interact with innovators to foster health system sustainability remains underexplored. Drawing on the Responsible Innovation in Health (RIH) framework, this paper analyses interviews (n=37) with Canadian and Brazilian innovators to identify: how they operationalize inclusive design proces…	http://dx.doi.org/10.1177/09514848211048606	Off							Health Policy & Services					0	0	Applied Biosciences		0	International Journal of Advanced Education and Research
Ivani, S; Novaes, CD	Public engagement and argumentation in science	EUROPEAN JOURNAL FOR PHILOSOPHY OF SCIENCE	Article	2022	Public engagement is one of the fundamental pillars of the European programme for research and innovation Horizon 2020. The programme encourages engagement that not only fosters science education and dissemination, but also promotes two-way dialogues between scientists and the public at various stages of research. Establishing such dialogues between different groups of societal actors is seen as …	http://dx.doi.org/10.1007/s13194-022-00480-y	Off							History & Philosophy Of Science					0	0	Applied Computational Intelligence and Soft Computing		0	International Journal of Advanced Engineering and Management Research
Timme, S; Hutchinson, J; Regorius, A; Brand, R	The Influence of Affective Priming on the Affective Response During Exercise: A Replication Study	JOURNAL OF SPORT & EXERCISE PSYCHOLOGY	Article	2022	The affective response during exercise is an important factor for long-term exercise adherence. Pottratz et al. suggested affective priming as a behavioral intervention for the enhancement of exercise-related affect. The present paper aims to replicate and extend upon these findings. We conducted a close replication with 53 participants completing a brisk walking task in two conditions (prime vs.…	http://dx.doi.org/10.1123/jsep.2022-0025	Off							Hospitality, Leisure, Sport & Tourism; Psychology, Applied; Psychology; Sport Sciences					0	0	Applied Mathematics		0	International Journal of Advanced Engineering and Nano Technology
Bin Khidmat, W; Habib, MD; Awan, S; Raza, K	Female directors on corporate boards and their impact on corporate social responsibility (CSR): evidence from China	MANAGEMENT RESEARCH REVIEW	Article	2022	Purpose This study aims to examine the determinants of the female representations on Chinese listed firm's boards. This study also investigates the effect of gender diversity on corporate social responsibility activities. Design/methodology/approach The Tobit regression model is used because the data is censored and using ordinary least square regression can give spurious results. For robust chec…	http://dx.doi.org/10.1108/MRR-09-2020-0560	Off							Management					0	0	Applied Mechanics		0	International Journal of Advanced Engineering Applications
Grilo, R; Moreira, AC	The social as the heart of social innovation and social entrepreneurship: An emerging area or an old crossroads?	INTERNATIONAL JOURNAL OF INNOVATION STUDIES	Article	2022	This paper aims to contribute to the conceptual debate on the connection between social innovation and social entrepreneurship, considering the role of the 'social' within this connection. Supported by a systematic literature review (SLR) with an in-depth analysis of 34 articles from Scopus-indexed and Web of Science databases journals, this paper identifies, analyzes and describes the difficulti…	http://dx.doi.org/10.1016/j.ijis.2022.03.001	Off							Management					0	0	Applied Microbiology		0	International Journal of Advanced Engineering, Management and Science
Krom, A; van den Hoven, M	A Quality Checklist for Responsible Conduct of Research (RCR) Education: A proposal to complement the Predictive Modeling Tool	ACCOUNTABILITY IN RESEARCH-POLICIES AND QUALITY ASSURANCE	Article	2022	This article presents a Quality Checklist for Responsible Conduct of Research (RCR) education. The Checklist is a tool for teachers and educational developers in RCR education containing the results of eleven reviews on the impact of RCR education. It makes these data accessible in a layered way, such that users can quickly find the information that they are interested in. The tool can complement…	http://dx.doi.org/10.1080/08989621.2021.1887736	Off							Medical Ethics					0	0	Applied Nano		0	International Journal of Advanced Engineering Research and Applications
Laas, K; Taylor, S; Miller, CZ; Brey, EM; Hildt, E	Views on ethical issues in research labs: A university-wide survey	ACCOUNTABILITY IN RESEARCH-POLICIES AND QUALITY ASSURANCE	Article	2022	In this article, we summarize the key findings of an exploratory study in which students and faculty completed a survey that sought to identify the most important ethical issues in STEM fields, how often these issues are discussed in research groups, and how often these ethical issues come up in the daily practice of research. Participants answered a series of open-ended and Likert-scale question…	http://dx.doi.org/10.1080/08989621.2021.1910503	Off							Medical Ethics					0	0	Applied Research Journal		0	International Journal of Advanced Engineering Research and Science
Shearman, K; Masters, A; Nutt, D; Bowman, S; Draper, H	Acceptability of donor funding for clinical trials in the UK: a qualitative empirical ethics study using focus groups to elicit the views of research patient public involvement group members, research ethics committee chairs and clinical researchers	BMJ OPEN	Article	2022	Objectives The Plutocratic Proposal is a novel method of funding early phase clinical trials where a single donor funds the entire trial and in so doing secures a place on it. The aim of this study was to identify and explore concerns that may be raised by UK research ethics committees (RECs) when reviewing clinical trials funded in this way. Design Empirical ethics combining ethical analysis and…	http://dx.doi.org/10.1136/bmjopen-2021-055208	Off							Medicine, General & Internal					0	0	Applied Sciences		0	International Journal of Advanced Engineering Science and Technological Research
Rathore, FA; Fatima, NE; Farooq, F; Mansoor, SN	Combating Scientific Misconduct: The Role of Focused Workshops in Changing Attitudes Towards Plagiarism	CUREUS JOURNAL OF MEDICAL SCIENCE	Article	2022	Introduction Scientific misconduct is a global issue. There is low awareness among health professionals regarding plagiarism, particularly in developing countries, including Pakistan. There is no formal training in the ethical conduct of research or writing for under- and post-graduate students in the majority of medical schools in Pakistan. Internet access to published literature has made plagia…	http://dx.doi.org/10.7759/cureus.2698	Off							Medicine, General & Internal					0	0	Applied System Innovation		0	International Journal of Advanced Engineering Science and Technological Research
Lim, SER; Meredith, S; Agnew, S; Clift, E; Ibrahim, K; Roberts, H	Evaluating the feasibility and acceptability of virtual group exercise for older adults delivered by trained volunteers: the ImPACt study protocol	BMJ OPEN	Article	2022	Introduction Physical activity is important for healthy ageing. Despite strong evidence on the benefits of physical activity for health and well-being, physical inactivity remains a significant problem among older adults. This study aims to determine the feasibility and acceptability of implementing an online volunteer-led group exercise for older adults. Methods A quasi-experimental mixed-method…	http://dx.doi.org/10.1136/bmjopen-2021-052631	Off							Medicine, General & Internal					0	0	AppliedChem		0	International Journal of Advanced Information in Arts Science and Management
Spek, M; Venekamp, R; De Groot, E; Geersing, GJ; Erkelens, DC; van Smeden, M; Rutten, FH; Zwart, DL	Optimising telephone triage of patients calling for acute shortness of breath during out-of-hours primary care: protocol of a multiple methods study (Opticall)	BMJ OPEN	Article	2022	Introduction Callers with acute shortness of breath (SOB) are a challenge for telephone triage at out-of-hours primary care (OHS-PC) as SOB could be the sign of a potentially life-threatening disease, yet mostly is a symptom of a broad range of self-limiting disorders. Current telephone triage practice is mainly expert based and clear evidence on accuracy, safety and efficiency of the use of the …	http://dx.doi.org/10.1136/bmjopen-2021-059549	Off							Medicine, General & Internal					0	0	AppliedMath		0	International Journal of Advanced Information Science and Technology
Stripp, TK; Wehberg, S; Büssing, A; Andersen-Ranberg, K; Jensen, LH; Henriksen, F; Laursen, CB; Sondergaard, J; Hvidt, NC	Protocol for EXICODE: the EXIstential health COhort DEnmark-a register and survey study of adult Danes	BMJ OPEN	Article	2022	Introduction We established the EXIstential health COhort DEnmark (EXICODE) to examine how existential and spiritual needs, practices and orientations in a secular culture are linked to health outcomes, illness trajectory and overall cost of care in patients. Substantial literature demonstrates that existential and spiritual well-being has positive effects on health. While people turn to existent…	http://dx.doi.org/10.1136/bmjopen-2021-058257	Off							Medicine, General & Internal					0	0	Aquaculture Journal		0	International Journal of Advanced Life Sciences
Dawson, SN; Chiu, YD; Klein, AA; Earwaker, M; Villar, SS	Effect of high-flow nasal therapy on patient-centred outcomes in patients at high risk of postoperative pulmonary complications after cardiac surgery: a statistical analysis plan for NOTACS, a multicentre adaptive randomised controlled trial	TRIALS	Article	2022	Background: The NOTACS trial will assess the efficacy, safety and cost-effectiveness of high-flow nasal therapy (HFNT) compared to standard oxygen therapy (SOT) on the outcomes of patients after cardiac surgery. Methods/design: NOTACS is an adaptive, international, multicentre, parallel-group, randomised controlled trial, with a pre-planned interim sample size re-estimation (SSR). A minimum of 85…	http://dx.doi.org/10.1186/s13063-022-06607-z	Off							Medicine, Research & Experimental					0	0	Aquaculture Nutrition		0	International Journal of Advanced Multidisciplinary Research
Cerda-Navarro, A; Touza, C; Morey-Lopez, M; Curiel, E	Academic integrity policies against assessment fraud in postgraduate studies: An analysis of the situation in Spanish universities	HELIYON	Article	2022	We aimed to analyse the strategies and policies of academic integrity in the face of assessment fraud in post-graduate studies in Spain. To this end, we examined the three strategies most commonly used by higher education institutions to address and prevent dishonest behaviour among students: (1) the use of technological mechanisms to detect plagiarism and identity control on assessment tests; (2…	http://dx.doi.org/10.1016/j.heliyon.2022.e09170	Off							Multidisciplinary Sciences					0	0	Aquaculture Research		0	International Journal of Advanced Networking and Applications
MacDonald, EA; Neff, MB; Edwards, E; Medvecky, F; Balanovic, J	Conservation pest control with new technologies: public perceptions	JOURNAL OF THE ROYAL SOCIETY OF NEW ZEALAND	Article	2022	New genetic tools can potentially mitigate the decline of biodiversity. Democratisation of science mandates public opinion be considered while new technologies are in development. We conducted eleven focus groups in New Zealand to explore three questions about novel technologies (gene drive and two others for comparison of pest control tools): (1) what are the risks/benefits? (2) how do they comp…	http://dx.doi.org/10.1080/03036758.2020.1850481	Off							Multidisciplinary Sciences					0	0	Arabian Journal of Medical Sciences		0	International Journal of Advanced Research
He, XY; Dobkin, C; Brown, WT; Yang, SY	3-Hydroxyacyl-CoA and Alcohol Dehydrogenase Activities of Mitochondrial Type 10 17β-Hydroxysteroid Dehydrogenase in Neurodegeneration Study	JOURNAL OF ALZHEIMERS DISEASE	Article	2022	Background: Mitochondrial 17 beta-hydroxysteroid dehydrogenase type 10 (17 beta-HSD10) is necessary for brain cognitive function, but its studies were confounded by reports of A beta-peptide binding alcohol dehydrogenase (ABAD), formerly endoplasmic reticulum-associated A beta-peptide binding protein (ERAB), for two decades so long as ABAD serves as the alternative term of 17 beta-HSD10. Objectiv…	http://dx.doi.org/10.3233/JAD-220481	Off							Neurosciences					0	0	Archaea		0	International Journal of Advanced Research and Review
Naoi, T; Morita, M; Kosami, K; Mashiko, T; Kameda, T; Okada, S; Hayashi, Y; Kawakami, T; Tanaka, R; Fujimoto, S	Clinical Characteristics and Clinical Course of Body Lateropulsion in 47 Patients with Brainstem Infarctions	JOURNAL OF STROKE & CEREBROVASCULAR DISEASES	Article	2022	Background: In patients with lower lateral medullary infarction (LMI) located under the vestibular nucleus, proprioceptive impairment due to dorsal spinocerebellar tract (DSCT) is considered a pathological condition for body lateropulsion. In patients with brainstem infarction located at or above the level of the vestibular nucleus, other pathways, such as the crossed vestibulothalamic tract (CVT…	http://dx.doi.org/10.1016/j.jstrokecerebrovasdis.2020.105183	Off							Neurosciences; Peripheral Vascular Disease					0	0	Archaeological Discovery		0	International Journal of Advanced Research in Applied Science and Technology
Nielsen, S; Langensiepen, S; Madi, M; Elissen, M; Stephan, A; Meyer, G	Implementing ethical aspects in the development of a robotic system for nursing care: a qualitative approach	BMC NURSING	Article	2022	Background As robotics in nursing care is still in an early explorative research phase, it is not clear which changes robotic systems will ultimately bring about in the long term. According to the approach of Responsible Research and Innovation, the research project PfleKoRo aims to anticipate and mitigate ethical risks that might be expected when starting to develop a robot. The robot under inve…	http://dx.doi.org/10.1186/s12912-022-00959-2	Off							Nursing					0	0	Architecture		0	International Journal of Advanced Research in Biological Sciences
Mancheron, P; Chaudron, A; Le Corvic, M; Leblanc, JY; Boissart, M; Beranger, R; Dauce, P	Plagiarism in the research work of health care students: a survey among dissertation defense panelists from a French university hospital	RECHERCHE EN SOINS INFIRMIERS	Article	2022	Context: Some publications have suggested that students might have difficulties identifying the outlines of plagiarism, as well as a possible high frequency of such scientific misconduct. However, little data exists for health care students in France.Objectives: To describe the prevalence of professionals having experienced plagiarism over the past two years, and the practices associated with pla…	http://dx.doi.org/10.3917/rsi.150.0042	Off							Nursing					0	0	Archives Des Sciences Journal		0	International Journal of Advanced Research in Biology, Ecology, Science and Technology
Stigger, DAD; Barlem, JGT; Stigger, KN; Cogo, SB; Piexak, DR; Rocha, LP	Postgraduate nursing students' conceptions on scientific integrity and research ethics	REVISTA BRASILEIRA DE ENFERMAGEM	Article	2022	Objectives: to understand the conceptions of postgraduate Nursing students regarding integrity in scientific research. Methods: a qualitative, descriptive and exploratory study conducted in October 2020, with 40 students from a postgraduate program in Nursing from a public university in Southern Brazil. The interviews had an emphasis on scientific integrity and its importance for scientific resea…	http://dx.doi.org/10.1590/0034-7167-2021-0060	Off							Nursing					0	0	Archives of Applied Medicine		0	International Journal of Advanced Research in Computer and Communication Engineering
Sample, M; Boehlen, W; Sattler, S; Blain-Moraes, S; Racine, E	Brain-Computer Interfaces, Inclusive Innovation, and the Promise of Restoration: A Mixed-Methods Study with Rehabilitation Professionals	ENGAGING SCIENCE TECHNOLOGY AND SOCIETY	Article	2022	Over the last two decades, researchers have promised neuroprosthetics for use in physical rehabilitation and to treat patients with paralysis. Fulfilling this promise is not merely a technical challenge but is accompanied by consequential practical, ethical, and social implications that warrant sociological investigation and careful deliberation. In response, this paper explores how rehabilitatio…	http://dx.doi.org/10.17351/ests2022.961	Off							Pediatrics					0	0	Archives of Clinical and Experimental Surgery		0	International Journal of Advanced Research in Computer Science and Electronics Engineering
Hoedl, SA	Achieving a social license for fusion energy	PHYSICS OF PLASMAS	Article	2022	Despite recent technical advances, there is a risk that commercial-scale fusion will not play a substantial role in mitigating climate change or alleviating energy poverty due to a lack of public or community support, often referred to as a lack of a social license. This risk is not academic-other technologies, such as fission reactors, spent fuel waste repositories (e.g., Yucca Mountain), geneti…	http://dx.doi.org/10.1063/5.0091054	Off							Physics, Fluids & Plasmas					0	0	ARCTIC Journal		0	International Journal of Advanced Research in Computer Science and Software Engineering
Brick, C; Hood, B; Ekroll, V; de-Wit, L	Illusory Essences: A Bias Holding Back Theorizing in Psychological Science	PERSPECTIVES ON PSYCHOLOGICAL SCIENCE	Article	2022	The reliance in psychology on verbal definitions means that psychological research is unusually moored to how humans think and communicate about categories. Psychological concepts (e.g., intelligence, attention) are easily assumed to represent objective, definable categories with an underlying essence. Like the vital forces previously thought to animate life, these assumed essences can create an …	http://dx.doi.org/10.1177/1745691621991838	Off							Psychology, Multidisciplinary					0	0	ARNACA American Journal of Advances in Medical Science		0	International Journal of Advanced Research in Computer Science & Technology
Rosenfeld, DL; Balcetis, E; Bastian, B; Berkman, ET; Bosson, JK; Brannon, TN; Burrow, AL; Cameron, CD; Chen, S; Cook, JE; Crandall, C; Davidai, S; Dhont, K; Eastwick, PW; Gaither, SE; Gangestad, SW; Gilovich, T; Gray, K; Haines, EL; Haselton, MG; Haslam, N; Hodson, G; Hogg, MA; Hornsey, MJ; Huo, YJ; Joel, S; Kachanoff, FJ; Kraft-Todd, G; Leary, MR; Ledgerwood, A; Lee, RT; Loughnan, S; MacInnis, C…	Psychological Science in the Wake of COVID-19: Social, Methodological, and Metascientific Considerations	PERSPECTIVES ON PSYCHOLOGICAL SCIENCE	Article	2022	The COVID-19 pandemic has extensively changed the state of psychological science from what research questions psychologists can ask to which methodologies psychologists can use to investigate them. In this article, we offer a perspective on how to optimize new research in the pandemic's wake. Because this pandemic is inherently a social phenomenon-an event that hinges on human-to-human contact-we…	http://dx.doi.org/10.1177/1745691621999374	Off							Psychology, Multidisciplinary					0	0	ARPN Journal of Science and Technology		0	International Journal of Advanced Research in Education & Technology
Brachem, J; Frank, M; Kvetnaya, T; Schramm, LFF; Volz, L	Replication Crisis, p-Hacking, and Open Science. An Inquiry into Questionable Research Practices in Student Projects and Impulses for the Teaching Environment	PSYCHOLOGISCHE RUNDSCHAU	Article	2022	In recent years, there has been an intensive debate within psychology about the conclusions that should be drawn because of the replication crisis. The use of questionable research practices (QRPs) was identified as one reason for problems concerning replicability. While there are extensive studies on the prevalence of QRPs among scientists, little is known about their occurrence among students. …	http://dx.doi.org/10.1026/0033-3042/a000562	Off							Psychology, Multidisciplinary					0	0	ARPN Journal of Systems and Software		0	International Journal of Advanced Research in Electrical, Electronics and Instrumentation Engineering
Li, MH; Wan, Y; Gao, JP	What drives the ethical acceptance of deep synthesis applications? A fuzzy set qualitative comparative analysis	COMPUTERS IN HUMAN BEHAVIOR	Article	2022	The beneficial aspects of deep synthesis applications are evident in innovations like virtual anchors, film post production, and virtual fitting. However, this technology also has malicious applications that present ethical challenges, including pornography, voice fraud, and political defamation. Determining why some deep synthesis applications are considered ethically acceptable while others are…	http://dx.doi.org/10.1016/j.chb.2022.107286	Off							Psychology, Multidisciplinary; Psychology, Experimental					0	0	Art and Design Review		0	International Journal of Advanced Research in Engineering & Management
Vickery, J; Atkinson, P; Lin, L; Rubin, O; Upshur, R; Yeoh, EK; Boyer, C; Errett, NA	Challenges to evidence-informed decision-making in the context of pandemics: qualitative study of COVID-19 policy advisor perspectives	BMJ GLOBAL HEALTH	Article	2022	Introduction The exceptional production of research evidence during the COVID-19 pandemic required deployment of scientists to act in advisory roles to aid policy-makers in making evidence-informed decisions. The unprecedented breadth, scale and duration of the pandemic provides an opportunity to understand how science advisors experience and mitigate challenges associated with insufficient, evol…	http://dx.doi.org/10.1136/bmjgh-2021-008268	Off							Public, Environmental & Occupational Health					0	0	Arthropoda		0	International Journal of Advanced Research in Engineering and Science
Dupras, C; Birko, S; Affdal, AO; Haidar, H; Lemoine, ME; Ravitsky, V	Governing the futures of non-invasive prenatal testing: An exploration of social acceptability using the Delphi method	SOCIAL SCIENCE & MEDICINE	Article	2022	Non-invasive prenatal testing (NIPT) using cell-free DNA (cfDNA) offers numerous benefits to pregnant women and their families. It also raises ethical, legal and social concerns regarding, for instance, the possible effects of a routinization of prenatal genetic testing on free and informed decision-making by prospective parents, and the role of the state in governing its use. Technological advan…	http://dx.doi.org/10.1016/j.socscimed.2020.112930	Off							Public, Environmental & Occupational Health; Social Sciences, Biomedical					0	0	Arts		0	International Journal of Advanced Research in Mechanical Engineering & Technology
van Witteloostuijn, A; Cannaerts, N; Coreynen, W; el Hejazi, ZN; van Hugten, J; Loots, E; Slabbinck, H; Vanderstraeten, J	Co-Creative Action Research Experiments-A Careful Method for Causal Inference and Societal Impact	SOCIAL SCIENCES-BASEL	Article	2022	The rigor-versus-relevance debate in the world of academia is, by now, an old-time classic that does not seem to go away so easily. The grassroots movement Responsible Research in Business and Management, for instance, is a very active and prominent advocate of the need to change current research practices in the management domain, broadly defined. One of its main critiques is that current resear…	http://dx.doi.org/10.3390/socsci9100171	Off							Social Sciences, Interdisciplinary					0	0	Asia Pacific Journal of Education, Arts and Sciences		0	International Journal of Advanced Research in Science and Technology
Agriesti, SAM; Soe, RM; Saif, MA	Framework for connecting the mobility challenges in low density areas to smart mobility solutions: the case study of Estonian municipalities	EUROPEAN TRANSPORT RESEARCH REVIEW	Article	2022	Innovation in mobility is proceeding at fast pace, the future disrupting technologies ranging from automation and connectivity to micro-mobility and electric propulsion. This research effort is justified by the impressive array of challenges that urban centres will face in the following decades, such as ageing population, urbanization and pollution. It is therefore understandable why the concept …	http://dx.doi.org/10.1186/s12544-022-00557-y	Off							Transportation; Transportation Science & Technology					0	0	Asia Pacific Journal of Multidisciplinary Research		0	International Journal of Advanced Research in Science, Engineering and Technology
Wiarda, M; van de Kaa, G; Doorn, N; Yaghmaei, E	Responsible Innovation and De Jure Standardisation: An In-Depth Exploration of Moral Motives, Barriers, and Facilitators	SCIENCE AND ENGINEERING ETHICS	Article	2022	Standardisation is increasingly seen as a means to insert ethics in innovation processes. We examine the institutionalisation of responsible innovation in de jure standardisation as this is an important but unexplored research area. In de jure standardisation, stakeholders collaborate in committees to develop standards. We adopt the anticipation, inclusion, reflexivity, and responsiveness respons…	http://dx.doi.org/10.1007/s11948-022-00415-z	Off												0	0	Asian Journal of Advanced Research and Reports		0	International Journal of Advanced Science and Engineering Technology
Garst, J; Blok, V; Jansen, L; Omta, OSWF	From Value Sensitive Design to values absorption - building an instrument to analyze organizational capabilities for value-sensitive innovation	JOURNAL OF RESPONSIBLE INNOVATION	Article	2022	Previous Responsible Innovation (RI) research has provided valuable insights on the value conflicts inherent to societally desirable innovation. By observing the responses of firms to these conflicts, Value-sensitive Absorptive Capacity (VAC) captures the organizational capabilities to become sensitive to these value conflicts and thus, innovate more responsibly. In this article, we construct a s…	http://dx.doi.org/10.1080/23299460.2022.2069994	Off												0	0	Asian Journal of Applied Science and Engineering		0	International Journal of Advanced Scientific Research & Development
Gardezi, M; Adereti, DT; Stock, R; Ogunyiola, A	In pursuit of responsible innovation for precision agriculture technologies	JOURNAL OF RESPONSIBLE INNOVATION	Article	2022	Agricultural decision support systems (DSSs) are hardware and software tools that utilize big data collected from satellites and drones, ground-based sensors, and analyzed with machine learning algorithms to provide site-specific farming recommendations. Despite the promise of DSSs to address many challenges of the farm economy, there are social and ethical concerns that need to be addressed. Uti…	http://dx.doi.org/10.1080/23299460.2022.2071668	Off												0	0	Asian Journal of Applied Science and Technology		0	International Journal of Advanced Technology and Innovative Research
Malagrida, R; Klaassen, P; Ruiz-Mallén, I; Broerse, JEW	Towards competencies and methods to support Responsible Research and Innovation within STEAM secondary education - the case of Spain	RESEARCH IN SCIENCE & TECHNOLOGICAL EDUCATION	Article; Early Access	2022	Introduction Under the label of 'Responsible Research and Innovation (RRI)', increasing efforts have been made over the past decade to make research and innovation (R&I) more open and inclusive to improve the way we solve today's complex challenges. However, no commonly accepted norms or standards on the practical implementation of RRI currently exist. One of today's challenges is how to facilita…	http://dx.doi.org/10.1080/02635143.2022.2123790	Off							Education & Educational Research					0	0	Asian Journal of Biomedical and Pharmaceutical Sciences		0	International Journal of Advanced Technology in Engineering and Science
Lythreatis, S; El-Kassar, AN; Smart, P; Ferraris, A	Participative leadership, ethical climate and responsible innovation perceptions: evidence from South Korea	ASIA PACIFIC JOURNAL OF MANAGEMENT	Article; Early Access	2022	This study explores a novel process linking participative leadership (PL) to responsible innovation (RI) perceptions through ethical climate. It also investigates the moderating role of managerial discretion in this process. Two-wave survey data were collected from employees working for technology firms in South Korea. Findings show that the link between PL and RI perceptions is mediated by ethic…	http://dx.doi.org/10.1007/s10490-022-09856-3	Off							Management					0	0	Asian Journal of Business and Management Sciences		0	International Journal of Advanced Technology and Engineering Research
Davis, EB; Lacey, EK; Heydt, EJ; LaBouff, JP; Barker, SB; Van Elk, M; Ladd, KL	Sixty Years of Studying the Sacred: Auditing and Advancing the Psychology of Religion and Spirituality	PSYCHOLOGY OF RELIGION AND SPIRITUALITY	Article; Early Access	2022	Objective: This bibliometric study audits three key psychology of religion/spirituality (R/S) journals and draws on results to advance the psychology of R/S field broadly. Method: We identified all English-language articles published in Archive for the Psychology of Religion (APR; 1962-2022, k = 370), International Journal for the Psychology of Religion (IJPR; 1991-2022, k = 845), and Psychology …	http://dx.doi.org/10.1037/rel0000485	Off							Psychology, Multidisciplinary; Religion					0	0	Asian Journal of Chemistry		0	International Journal of Advanced Technology and Science
Pan, XF; Yuan, S; Song, ML; Li, MN; Wang, YQ	Decomposition of the growth drivers and its spatial distribution characteristics of responsible innovation: A study of Chinese industrial enterprises	ASIA PACIFIC JOURNAL OF MANAGEMENT	Article; Early Access	2022	As a panacea for solving the negative externalities of innovation, responsible innovation has attracted widespread attention from all walks of life. The prior research has studied the concepts, methods, applications, and influence factors of responsible innovation. However, few studies have investigated the driving role of innovative factor inputs in the process of enterprise responsible innovati…	http://dx.doi.org/10.1007/s10490-022-09821-0	Off												0	0	Asian Journal of Emerging Research		0	International Journal of Advanced Trends in Computer Applications
Chen, YT; Li, J; Zhang, JW	Digitalisation, data-driven dynamic capabilities and responsible innovation: An empirical study of SMEs in China	ASIA PACIFIC JOURNAL OF MANAGEMENT	Article; Early Access	2022	Research on responsible innovation (RI) is essential and effective for developed countries to achieve sustainable development goals; however, RI is still relatively undiscussed in the emerging Asia-Pacific markets. With the rapid development of big data-related technologies and their application, digital platforms have become a dominant organisational form in the current industrial practice; SMEs…	http://dx.doi.org/10.1007/s10490-022-09845-6	Off												0	0	Asian Journal of Health and Medical Sciences		0	International Journal of Advancement in Engineering Technology, Management & Applied Science
Storkel, HL; Gallun, FJ	Announcing a New Registered Report Article Type at the Journal of Speech, Language, and Hearing Research	JOURNAL OF SPEECH LANGUAGE AND HEARING RESEARCH	Editorial Material	2022	Purpose: This editorial introduces the new registered reports article type for the Journal of Speech, Language, and Hearing Research. The goal of registered reports is to create a structural solution to address issues of publication bias toward results that are unexpected and sensational, questionable research practices that are used to produce novel results, and a peer-review process that occurs…	http://dx.doi.org/10.1044/2021_JSLHR-21-00513	Off							Audiology & Speech-Language Pathology; Linguistics; Rehabilitation					0	0	Asian Journal of Humanities and Social Sciences		0	International Journal of Advancements in Mechanical and Aeronautical Engineering
Tatlidil, S; Sloman, S	Some Collaborations Just Are Not Worth It COMMENT	JOURNAL OF APPLIED RESEARCH IN MEMORY AND COGNITION	Editorial Material	2022		http://dx.doi.org/10.1037/mac0000008	Off							Psychology, Experimental					0	0	Asian Journal of Mathematics and Applications		0	International Journal of Advancements in Research & Technology
Cowan, N	The Adversarial Collaboration Within Each of Us COMMENT	JOURNAL OF APPLIED RESEARCH IN MEMORY AND COGNITION	Editorial Material	2022		http://dx.doi.org/10.1037/mac0000001	Off							Psychology, Experimental					0	0	Asian Journal of Multidisciplinary Studies		0	International Journal of Advances in Applied Mathematics and Mechanics
Cáceres, CF	Unresolved COVID Controversies: 'Normal science' and potential non-scientific influences	GLOBAL PUBLIC HEALTH	Editorial Material	2022	The COVID-19 health crisis has so far involved enormous consequences in human pain, suffering and death. While biomedical science responded early, its response has been marked by several controversies between what appeared to be mainstream perspectives, and diverse alternative views; far from leading to productive debate, controversies often preceded polarisation and, allegedly, exclusion and eve…	http://dx.doi.org/10.1080/17441692.2022.2036219	Off							Public, Environmental & Occupational Health					0	0	Asian Journal of Pharmaceutical and Health Sciences		0	International Journal of Advances in Engineering
Masters, P; Young, V; Chamberlain, A; Weerawardhana, S; McKenna, PE; Lu, Y; Dowthwaite, L; Luf, P; Moreau, L	A Practical Taxonomy of TAS-related Usecase Scenarios	FIRST INTERNATIONAL SYMPOSIUM ON TRUSTWORTHY AUTONOMOUS SYSTEMS, TAS 2023	Proceedings Paper	2022	This paper proposes a taxonomy of experimental usecase scenarios to facilitate research into trustworthy autonomous systems (TAS). Unable to identify an open-access repository of usecases to support our research, the project team embarked on development of an online library where fellow researchers would be able to fnd, share and recommend usecases to other practitioners in the feld. To organise …	http://dx.doi.org/10.1145/3597512.3597523	Off							Automation & Control Systems; Ergonomics; Robotics					0	0	Asian Journal of Pharmaceutical Research and Health Care		0	International Journal of Advances in Engineering & Technology
O'Donovan, C; Caleb-Solly, P; Kumar, P; Russell, S; Sumpter, L; Williams, R	Empowering future care workforces: scoping human capabilities to leverage assistive robotics	FIRST INTERNATIONAL SYMPOSIUM ON TRUSTWORTHY AUTONOMOUS SYSTEMS, TAS 2023	Proceedings Paper	2022	How and what health and care professionals do will be changed by the use of robotics technologies in their workplaces. This paper reports provisional results of a 12-month scoping project in which we explained to people working in care sectors what emerging robotics and autonomous systems (RAS) in health and social care look like at present and how they are designed to work. With participants suc…	http://dx.doi.org/10.1145/3597512.3600210	Off							Automation & Control Systems; Ergonomics; Robotics					0	0	Asian Journal of Pharmacy and Life Science		0	International Journal of Advances in Interdisciplinary Research
Ayris, K; Dixon, E; Mauchline, A; Rose, DC	Investigating stakeholder participation in UK agricultural robotics development	FIRST INTERNATIONAL SYMPOSIUM ON TRUSTWORTHY AUTONOMOUS SYSTEMS, TAS 2023	Proceedings Paper	2022	There are many environmental, economic, and social sustainability challenges facing the agricultural sector. One solution proposed to address such challenges is agricultural robotics, and in particular, autonomous systems for crop and livestock monitoring, disease management, and harvesting. However, several ethical challenges emerging from the potential use of agricultural robotics have been ide…	http://dx.doi.org/10.1145/3597512.3597531	Off							Automation & Control Systems; Ergonomics; Robotics					0	0	Asian Journal of Science and Technology		0	International Journal of Advances in Management and Economics
Lacom, P; Sagot, S	A Research Framework for B2B Green Marketing Innovation: the Design of Sustainable Websites	2022 IEEE 28TH INTERNATIONAL CONFERENCE ON ENGINEERING, TECHNOLOGY AND INNOVATION (ICE/ITMC) & 31ST INTERNATIONAL ASSOCIATION FOR MANAGEMENT OF TECHNOLOGY, IAMOT JOINT CONFERENCE	Proceedings Paper	2022	In recent years, sustainability has become one of the key pillars of B2B manufacturing companies. Green marketing can be considered a subset of Corporate Social Responsibility (CSR) strategies. It allows reaching responsible innovation in a company, and thus to diversify the types of innovation. An example of green marketing innovation is the design of sustainable website. However, the literature…	http://dx.doi.org/10.1109/ICE/ITMC-IAMOT55089.2022.10033239	Off							Business; Computer Science, Interdisciplinary Applications; Green & Sustainable Science & Technology; Management					0	0	Asian Pacific Journal of Health Sciences		0	International Journal of Advances in Management, Economics and Entrepreneurship
Hörlesberger, M; Kriszt, B; Kasztler, A	Analysis of innovation phases in the different AM future scenarios	2022 IEEE 28TH INTERNATIONAL CONFERENCE ON ENGINEERING, TECHNOLOGY AND INNOVATION (ICE/ITMC) & 31ST INTERNATIONAL ASSOCIATION FOR MANAGEMENT OF TECHNOLOGY, IAMOT JOINT CONFERENCE	Proceedings Paper	2022	Additive Manufacturing (AM) comprises a range of technologies. AM converges also with Artificial Intelligence technologies. In all these technologies innovations are created continuously. The European project IAMRRI (GA 788361) investigated the innovation value chains in AM, developed an agent-based model and simulation for innovation value chains in AM and identified the openings for Responsible…	http://dx.doi.org/10.1109/ICE/ITMC-IAMOT55089.2022.10033203	Off							Business; Computer Science, Interdisciplinary Applications; Green & Sustainable Science & Technology; Management					0	0	Asian Pacific Journal of Natural Products		0	International Journal of Advances in Mathematics
Draude, C; Klumbyt, G	Hybrid Spaces, Hybrid Methodologies: Finding Ways of Working with Social Sciences and Humanities in Human-Computer Interaction	HUMAN-COMPUTER INTERACTION: THEORETICAL APPROACHES AND DESIGN METHODS, PT I	Proceedings Paper	2022	Starting from the need for responsible research and innovation in computing, this paper addresses the challenges that come from working with the social sciences and the humanities in human-computer interaction. In this paper, we attempt to move beyond interdisciplinarity towards transdisciplinarity. In particular, we explore concepts of hybridity and third spaces that are used in HCI participator…	http://dx.doi.org/10.1007/978-3-031-05311-5_3	Off							Computer Science, Cybernetics; Computer Science, Theory & Methods; Ergonomics					0	0	Asian Pacific Journal of Pharmacy and Phytochemistry		0	International Journal of Advances in Pharmaceutical Research
Passavanti, C; Cozzoni, E; Ponsiglione, C; Primario, S; Rippa, P	The Role of NGOs in Innovation Value Chains	KNOWLEDGE DRIVERS FOR RESILIENCE AND TRANSFORMATION, IFKAD 2022	Proceedings Paper	2022	The work aims to model the behavior of Non-Governmental Organizations (NGOs) as representatives of civil society to investigate how they contribute to the development of Innovation Value Chains (IVCs) under consideration of Responsible Research and Innovation (RRI) keys and practices. Specifically, we examined how the presence of NGOs within a network influences the diffusion of RRI practices amo…		Off							Economics; Management; Social Sciences, Interdisciplinary					0	0	Asian Pacific Journal of Tropical Disease		0	International Journal of Advances in Power Systems
Carvalho, LP; Oliveira, J; Santoro, FM	Ethics: What is the Research Scenario in the LARS/SBR/WRE?	2022 LATIN AMERICAN ROBOTICS SYMPOSIUM (LARS), 2022 BRAZILIAN SYMPOSIUM ON ROBOTICS (SBR), AND 2022 WORKSHOP ON ROBOTICS IN EDUCATION (WRE)	Proceedings Paper	2022	Robotics is a recurring and widely present theme in computational ethics. Despite specific problems or pessimistic views about robots and robotics, such as security problems or the risk of human unemployment, there are several advantages, improvements, and positive aspects. The Latin American Robotics Symposium (LARS) is the largest conference dedicated to robotics in Latin America, held jointly …	http://dx.doi.org/10.1109/LARS/SBR/WRE56824.2022.9995832	Off							Robotics					0	0	Asian Research Journal of Business Management		0	International Journal of Advances in Social Science and Humanities
Somayaji, A; Sarkar, S; Balasubramaniam, S; Raval, R	Synthetic biology techniques to tackle heavy metal pollution and poisoning	SYNTHETIC AND SYSTEMS BIOTECHNOLOGY	Review	2022	The requirement for natural resources and energy increases continually with the increase in population. An inevitable result of this is soil, water, and air pollution with diverse pollutants, including heavy metals. Synthetic Biology involves using modular, interchangeable biological parts, devices in standard chassis or whole organisms to achieve a programmed result that can be quantified and op…	http://dx.doi.org/10.1016/j.synbio.2022.04.007	Off							Biotechnology & Applied Microbiology					0	0	Asia-Pacific Journal of Research		0	International Journal of Advent Research in Computer and Electronics
Parada, MP; Kehrein, P; Xevgenos, D; Asveld, L; Osseweijer, P	Societal values, tensions and uncertainties in resource recovery from wastewaters	JOURNAL OF ENVIRONMENTAL MANAGEMENT	Review	2022	The recovery of resources, including water reuse, has been presented as a solution to overcome scarcity, and improve the economic and environmental performance of water provision and treatment. However, its imple-mentation faces non-technical challenges, including the need to collaborate with new stakeholders and face societal acceptance issues. Looking at the prominence of the circular economy i…	http://dx.doi.org/10.1016/j.jenvman.2022.115759	Off							Environmental Sciences					0	0	Astronomical Review		0	International Journal of Aerospace and Mechanical Engineering
Belyaev, I; Blackman, C; Chamberlin, K; DeSalles, A; Dasdag, S; Fernández, C; Hardell, L; Héroux, P; Kelley, E; Kesari, K; Maisch, D; Mallery-Blythe, E; Melnick, RL; Miller, A; Moskowitz, JM; Sun, WJ; Yakymenko, I	Scientific evidence invalidates health assumptions underlying the FCC and ICNIRP exposure limit determinations for radiofrequency radiation: implications for 5G	ENVIRONMENTAL HEALTH	Review	2022	In the late-1990s, the FCC and ICNIRP adopted radiofrequency radiation (RFR) exposure limits to protect the public and workers from adverse effects of RFR. These limits were based on results from behavioral studies conducted in the 1980s involving 40-60-minute exposures in 5 monkeys and 8 rats, and then applying arbitrary safety factors to an apparent threshold specific absorption rate (SAR) of 4…	http://dx.doi.org/10.1186/s12940-022-00900-9	Off							Environmental Sciences; Public, Environmental & Occupational Health					0	0	Astronomy		0	International Journal of Agriculture and Crop Sciences
Barnhart, AJ; Dierickx, K	The Many Moral Matters of Organoid Models: A systematic review of reasons	MEDICINE HEALTH CARE AND PHILOSOPHY	Review	2022	Objective To present the ethical issues, moral arguments, and reasons found in the ethical literature on organoid models. Design In this systematic review of reasons in ethical literature, we selected sources based on predefined criteria: (1) The publication mentions moral reasons or arguments directly relating to the creation and/or use of organoid models in biomedical research; (2) These moral …	http://dx.doi.org/10.1007/s11019-022-10082-3	Off							Ethics; History & Philosophy Of Science					0	0	Atmosphere		0	International Journal of Agriculture and Environmental Research
Müller, S; van Oosterhout, A; Bervoets, C; Christen, M; Martínez-Alvarez, R; Bittlinger, M	Concerns About Psychiatric Neurosurgery and How They Can Be Overcome: Recommendations for Responsible Research	NEUROETHICS	Review	2022	Background Psychiatric neurosurgery is experiencing a revival. Beside deep brain stimulation (DBS), several ablative neurosurgical procedures are currently in use. Each approach has a different profile of advantages and disadvantages. However, many psychiatrists, ethicists, and laypeople are sceptical about psychiatric neurosurgery. Methods We identify the main concerns against psychiatric neuros…	http://dx.doi.org/10.1007/s12152-022-09485-z	Off							Ethics; Medical Ethics; Social Sciences, Biomedical					0	0	Atmospheric and Climate Sciences		0	International Journal of Agriculture Innovations and Research
Bertorello, D; Brichetto, G; Folkvord, F; Theben, A; Zaratin, P	A Systematic Review of Patient Engagement Experiences in Brain Disorders	PATIENT-RELATED OUTCOME MEASURES	Review	2022	Background: Patient engagement is increasingly considered to be an important element in the treatment of brain disorders to optimise outcomes for patients, society, and healthcare systems. Nonetheless, scientific research examining methodologies to engage patients with brain diseases in Research and Innovation (R&I) is scarce.Aim: To review existing scientific evidence regarding the engagement of…	http://dx.doi.org/10.2147/PROM.S256396	Off							Health Care Sciences & Services					0	0	Atoms		0	International Journal of Agricultural, Forestry & Plantation
Zurynski, Y; Herkes-Deane, J; Holt, J; McPherson, E; Lamprell, G; Dammery, G; Meulenbroeks, I; Halim, N; Braithwaite, J	How can the healthcare system deliver sustainable performance? A scoping review	BMJ OPEN	Review	2022	Background Increasing health costs, demand and patient multimorbidity challenge the sustainability of healthcare systems. These challenges persist and have been amplified by the global pandemic. Objectives We aimed to develop an understanding of how the sustainable performance of healthcare systems (SPHS) has been conceptualised, defined and measured. Design Scoping review of peer-reviewed articl…	http://dx.doi.org/10.1136/bmjopen-2021-059207	Off							Medicine, General & Internal					0	0	Audiology Research		0	International Journal of Agricultural Sciences and Veterinary Medicine
Popp, M; Reis, S; Schiesser, S; Hausinger, RI; Stegemann, M; Metzendorf, MI; Kranke, P; Meybohm, P; Skoetz, N; Weibel, S	Ivermectin for preventing and treating COVID-19	COCHRANE DATABASE OF SYSTEMATIC REVIEWS	Review	2022	Background Ivermectin, an antiparasitic agent, inhibits the replication of viruses in vitro. The molecular hypothesis of ivermectin's antiviral mode of action suggests an inhibitory effect on severe acute respiratory syndrome coronavirus 2 (SARS-CoV-2) replication in early stages of infection. Currently, evidence on ivermectin for prevention of SARS-CoV-2 infection and COVID-19 treatment is confl…	http://dx.doi.org/10.1002/14651858.CD015017.pub3	Off							Medicine, General & Internal					0	0	Aurora’s International Journal of Computing​		0	International Journal of Agronomy & Plant Production
Reis, S; Metzendorf, MI; Kuehn, R; Popp, M; Gagyor, I; Kranke, P; Meybohm, P; Skoetz, N; Weibel, S	Nirmatrelvir combined with ritonavir for preventing and treating COVID-19	COCHRANE DATABASE OF SYSTEMATIC REVIEWS	Review	2022	Background Oral nirmatrelvir/ritonavir (Paxlovid (R)) aims to avoid severe COVID-19 in asymptomatic people or those with mild symptoms, thereby decreasing hospitalization and death. Due to its novelty, there are currently few published study results. It remains to be evaluated for which indications and patient populations the drug is suitable. Objectives To assess the efficacy and safety of nirma…	http://dx.doi.org/10.1002/14651858.CD015395.pub2	Off							Medicine, General & Internal					0	0	Australasian Journal of Herpetology		0	International Journal of All Research Education & Scientific Methods
Walters, A; McKinlay, C; Middleton, P; Harding, JE; Crowther, CA	Repeat doses of prenatal corticosteroids for women at risk of preterm birth for improving neonatal health outcomes	COCHRANE DATABASE OF SYSTEMATIC REVIEWS	Review	2022	Background Infants born preterm (before 37 weeks' gestation) are at risk of respiratory distress syndrome (RDS) and need for respiratory support due to lung immaturity. One course of prenatal corticosteroids, administered to women at risk of preterm birth, reduces the risk of respiratory morbidity and improves survival of their infants, but these benefits do not extend beyond seven days. Repeat d…	http://dx.doi.org/10.1002/14651858.CD003935.pub5	Off							Medicine, General & Internal					0	0	Australasian Medical Journal		0	International Journal of Application or Innovation in Engineering & Management
Kolarcik, CL; Bledsoe, MJ; OLeary, TJ	Returning Individual Research Results to Vulnerable Individuals	AMERICAN JOURNAL OF PATHOLOGY	Review	2022	Although issues associated with returning individual research results to study participants have been well explored, these issues have been less thoroughly investigated in vulnerable individuals and populations. Considerations regarding return of research results to these individuals and pop-ulations, including how best to ensure truly informed consent, how to minimize the risks and benefits of t…	http://dx.doi.org/10.1016/j.ajpath.2022.06.004	Off							Pathology					0	0	Australian Journal of Basic and Applied Sciences		0	International Journal of Applied and Pure Science and Agriculture
Greene, JA	What Can Educational Psychology Learn From, and Contribute to, Theory Development Scholarship?	EDUCATIONAL PSYCHOLOGY REVIEW	Review	2022	One of the field of psychology's stated goals is to produce scholarship with findings that benefit the world. Over the last 10 years, psychology scholarship and its presumed societal benefits have been called into question due to the field's history of questionable research practices, racism, and epistemic oppression. Calls for methodological, ethical, and practical reforms are essential to build…	http://dx.doi.org/10.1007/s10648-022-09682-5	Off							Psychology, Educational					0	0	Australian Journal of Business and Management Research		0	International Journal of Applied Biology and Pharmaceutical Technology
Premachandra, B; Lewis, NA	Do We Report the Information That Is Necessary to Give Psychology Away? A Scoping Review of the Psychological Intervention Literature 2000-2018	PERSPECTIVES ON PSYCHOLOGICAL SCIENCE	Review	2022	Psychologists are spending a considerable amount of time researching and developing interventions in hopes that their efforts can help to tackle some of society's pressing problems. Unfortunately, those hopes are often not realized-many interventions are developed and reported in journals but do not make their way into the broader world they were designed to change. One potential reason for this …	http://dx.doi.org/10.1177/1745691620974774	Off							Psychology, Multidisciplinary					0	0	Australian Journal of Grape and Wine Research		0	International Journal of Applied Dental Sciences
Kennedy, M; Maddox, R; Booth, K; Maidment, S; Chamberlain, C; Bessarab, D	Decolonising qualitative research with respectful, reciprocal, and responsible research practice: a narrative review of the application of Yarning method in qualitative Aboriginal and Torres Strait Islander health research	INTERNATIONAL JOURNAL FOR EQUITY IN HEALTH	Review	2022	Background Indigenous academics have advocated for the use and validity of Indigenous methodologies and methods to centre Indigenous ways of knowing, being and doing in research. Yarning is the most reported Indigenous method used in Aboriginal and Torres Strait Islander qualitative health research. Despite this, there has been no critical analysis of how Yarning methods are applied to research c…	http://dx.doi.org/10.1186/s12939-022-01738-w	Off							Public, Environmental & Occupational Health					0	0	Autism Research and Treatment		0	International Journal of Applied Economic Studies
Achee, NL; Adelman, ZN; Benedict, MQ; Dotson, EM; Duman-Scheel, M; Gulia-Nuss, M	Containment Practices for Arthropods Modified with Engineered Transgenes Capable of Gene Drive Addendum 1 to the Arthropod Containment Guidelines, Version 3.2	VECTOR-BORNE AND ZOONOTIC DISEASES	Review	2022	Responsible conduct of research is a cornerstone of rigorous scientific discovery. Institutional committees, independent advisory panels, and expert steering groups are among the frameworks in academia meant to provide guidance and assurances that research activities do not result in harm to the environment, research staff, or public safety. For research involving arthropods of public health impo…	http://dx.doi.org/10.1089/vbz.2021.0035	Off							Public, Environmental & Occupational Health; Infectious Diseases					0	0	Autoimmune Diseases		0	International Journal of Applied Information Systems
Di Vaio, A; Hassan, R; D'Amore, G; Tiscini, R	Responsible innovation and ethical corporate behavior in the Asian fashion industry: A systematic literature review and avenues ahead	ASIA PACIFIC JOURNAL OF MANAGEMENT	Review; Early Access	2022	Fashion firms have transferred their manufacturing processes to Asia, seeking minimum labor costs, supported by the academic literature's proposals for alternative supply chain configurations to maximize profits. Fashion industry has undergone public analysis, facing demands for greater transparency about environmental and social sustainability. The growing public awareness of sustainability issu…	http://dx.doi.org/10.1007/s10490-022-09844-7	Off							Management					0	0	Automation		0	International Journal of Applied Linguistics & English Literature
Qian, WQ; Zhang, C; Piersiak, HA; Humphreys, KL; Mitchell, C	Biomarker adoption in developmental science: A data-driven modelling of trends from 90 biomarkers across 20 years	INFANT AND CHILD DEVELOPMENT	Review; Early Access	2022	Developmental scientists have adopted numerous biomarkers in their research to better understand the biological underpinnings of development, environmental exposures, and variation in long-term health. Yet, adoption patterns merit investigation given the substantial resources used to collect, analyse, and train to use biomarkers in research with infants and children. We document trends in use of …	http://dx.doi.org/10.1002/icd.2366	Off							Psychology, Developmental					0	0	Averroes European Medical Journal		0	International Journal of Applied Pharmaceutical & Biological Research
Emamaullee, J; Heimbach, JK; Olthoff, KM; Pomfret, EA; Roberts, JP; Selzner, N	Assessment of long-term outcomes post living liver donation highlights the importance of scientific integrity when presenting transplant registry data	AMERICAN JOURNAL OF TRANSPLANTATION	Editorial Material	2022	Living donor liver transplantation has expanded in recent years, particularly in North America. As experience with this procedure has matured over the last 25 years, centers are increasingly faced with potential living donors who are more medically complex. As donors move through the evaluation process, completing the informed consent process continues to be challenged by a paucity of granular da…	http://dx.doi.org/10.1111/ajt.17045	On	Epistemology	QRP	Investigation or forensic analysis	Allegations, sanctions, disclosure of cases	Researchers	USA	Surgery; Transplantation				Comparaison of two studies with opposite effect to look for QRP	0	0	Frontiers in Neuroergonomics		0	International Journal of Applied Pharmaceutical Sciences and Biological Sciences
Hönekopp, J; Linden, AH	Heterogeneity estimates in a biased world	PLOS ONE	Article	2022	Meta-analyses typically quantify heterogeneity of results, thus providing information about the consistency of the investigated effect across studies. Numerous heterogeneity estimators have been devised. Past evaluations of their performance typically presumed lack of bias in the set of studies being meta-analysed, which is often unrealistic. The present study used computer simulations to evaluat…	http://dx.doi.org/10.1371/journal.pone.0262809	On	Statistics	QRP	Experiment/simulation/quasi-experiment	Assess approach efficacy (mixed)	Researchers	UK	Multidisciplinary Sciences				REML estimator is the best heterogenicity marker	0	0	Frontiers in Radiology		0	International Journal of Applied Research
Conry-Murray, C; Mcconnon, A; Bower, M	The Effect of Preregistration and P-Value Patterns on Trust in Psychology and Biology Research	COLLABRA-PSYCHOLOGY	Article	2022	The replication crisis has shown that research in psychology and other fields including biology is not as robust as previously thought. In response, methods have been introduced to address the problem and increase reproducibility, including two methods that are the focus here: (1) preregistration of study hypotheses and methods, and (2) analysis of whether p-hacking may have occurred through patt…	http://dx.doi.org/10.1525/collabra.36306	On	Sociology	FFP+QRP	Surveys	Assess approach efficacy (personal)	Researchers	USA	Psychology, Multidisciplinary				Pre registration and anti p hacking is viewed positivilty (exept students which don t know about p hacking)	0	0	Frontiers in Robotics and AI		0	International Journal of Applied Research & Studies
McCrum, C; van Beek, J; Schumacher, C; Janssen, S; Van Hooren, B	Sample size justifications in Gait & Posture	GAIT & POSTURE	Article	2022	Background: Context regarding how researchers determine the sample size of their experiments is important for interpreting the results and determining their value and meaning. Between 2018 and 2019, the journal Gait & Posture introduced a requirement for sample size justification in their author guidelines. Research Question: How frequently and in what ways are sample sizes justified in Gait & Po…	http://dx.doi.org/10.1016/j.gaitpost.2021.12.010	On	Statistics	Guidelanes and policies	Meta study	Assess approach efficacy (Personal)	Editors	Netherlands	Neurosciences; Orthopedics; Sport Sciences				New guidelane only had a small impact on sample size justification	0	0	Frontiers in Soft Matter		0	International Journal of Applied Research in Natural Products
Vian, T; Agnew, B; McInnes, K	Whistleblowing as an anti-corruption strategy in health and pharmaceutical organizations in low- and middle-income countries: a scoping review	GLOBAL HEALTH ACTION	Review	2022	Background Whistleblowing can bring suspected wrongdoing to the attention of someone who is in the position to rectify the problem. Whistleblowing research can help improve effectiveness of anti-corruption efforts in the health sector. Objective The objective of this scoping review is to understand the extent and type of evidence on whistleblowing as an anti-corruption strategy in health and phar…	http://dx.doi.org/10.1080/16549716.2022.2140494	On	Statistics	Guidelanes and policies	Meta study	Assess approach efficacy (Personal)	Researchers (private and public)	USA	Public, Environmental & Occupational Health				whistleblowing is scarce in lmic. They need more protection	0	0	Frontiers in Soil Science		0	International Journal of Applied Science Engineering and Management
Yang, SL; Qi, F; Diao, HY; Ajiferukea, I	Do retraction practices work effectively? Evidence from citations of psychological retracted articles	JOURNAL OF INFORMATION SCIENCE	Article; Early Access	2022	Scientific retraction practices are intended to help purge the continued use of flawed research and assist in maintaining the integrity, credibility and quality of scientific literature. However, the practical effect of retraction is still vague and needs to be further explored. In this study, we analysed the citation counts and sentiments (positive/negative) of retracted articles in psychology j…	http://dx.doi.org/10.1177/01655515221097623	On	Statistics	Publication ethics	Meta study	Assess approach efficacy (personal)	Researchers	China	Computer Science, Information Systems; Information Science & Library Science				Retractation reduce citation but negative citation stay at the same proportion	0	0	Frontiers in Surgery		0	International Journal of Applied Sciences and Biotechnology
Almeida, CA; Torres-Espin, A; Huie, JR; Sun, DM; Noble-Haeusslein, LJ; Young, W; Beattie, MS; Bresnahan, JC; Nielson, JL; Ferguson, AR	Excavating FAIR Data: the Case of the Multicenter Animal Spinal Cord Injury Study (MASCIS), Blood Pressure, and Neuro-Recovery	NEUROINFORMATICS	Article	2022	Meta-analyses suggest that the published literature represents only a small minority of the total data collected in biomedical research, with most becoming 'dark data' unreported in the literature. Dark data is due to publication bias toward novel results that confirm investigator hypotheses and omission of data that do not. Publication bias contributes to scientific irreproducibility and failure…	http://dx.doi.org/10.1007/s12021-021-09512-z	On	epistemology	QRP	Content and textual analysis	Assess approach efficacy (personal)	researchers	USA	Computer Science, Interdisciplinary Applications; Neurosciences				Demonstration of the usefullness of FAIR to fight negatif result publi bias	0	0	Frontiers in Sustainability		0	International Journal of Applied Sciences and Engineering
Chou, C; Lee, YH	The Development of a Literacy-Based Research Integrity Assessment Framework for Graduate Students in Taiwan	SCIENCE AND ENGINEERING ETHICS	Article	2022	Graduate education is a critical period in shaping and fostering graduate students' awareness about the importance of responsible conduct of research and knowledge and skills in doing good science. However, there is a lack of a standard curriculum and assessment framework for graduate students in Taiwan. The aim of this study was to develop a literacy-based research integrity (RI) assessment fram…	http://dx.doi.org/10.1007/s11948-022-00401-5	On	Education	SI training, education, and mentorship	Experiment/simulation/quasi-experiment	Assess approach efficacy (personal)	Students	Taiwan	Ethics; Engineering, Multidisciplinary; History & Philosophy Of Science; Multidisciplinary Sciences; Philosophy				Proposal of a standard evaluation on SI	0	0	Frontiers in the Internet of Things		0	International Journal of Architecture, Civil Engineering and Urban Design
Brown, M; McGrath, RE; Sacco, DF	Preliminary Evidence for an Association between Journal Submission Requirements and Reproducibility of Published Findings: A Pilot Study	JOURNAL OF EMPIRICAL RESEARCH ON HUMAN RESEARCH ETHICS	Article	2022	Systemic efforts have been employed to improve the reproducibility of published findings in psychology. To date, little research has been conducted evaluating how well these efforts work. In an effort to bridge this gap, the current study looked at journal submission requirements intended to encourage authors to engage in best practices for facilitating reproducible science and offers preliminary…	http://dx.doi.org/10.1177/15562646221083384	On	Statistics	Publication ethics	Content and textual analysis	Assess approach efficacy (system)	Researchers	USA	Ethics; Medical Ethics				The recent publi guidelane have increase reproductability	0	0	Geotechnics		0	International Journal of Artificial Intelligence and Mechatronics
Hamade, L; Ali, A; Hijazi, ARA; Itani, D; Al Habob, H; Lababidi, G; Khabsa, J; Akl, EA	Policies of biomedical preprint servers on conflicts of interest , authorship, and research integrity lacked important details	JOURNAL OF CLINICAL EPIDEMIOLOGY	Article	2022	Objectives: To assess the policies of biomedical preprint servers on the reporting of funding, conflict of interest (COI), author contributions, and research integrity.Study Design and Setting: We generated a list of potentially eligible preprint servers then judged their eligibility in duplicate and independently. Between July and September 2021, we extracted information from the websites of the…	http://dx.doi.org/10.1016/j.jclinepi.2022.02.007	On	Political science	Publication ethics	Content and textual analysis	Assess approach efficacy (system)	Editors	Lebanon	Health Care Sciences & Services; Public, Environmental & Occupational Health				Guidelanes on most preprint serveur are insuffisant	0	0	Geriatrics		0	International Journal of Art and Humanity Science
Schmittinger, F; Rizzo, F; Deserti, A	Exploring extended outcomes of co-creation applied for Responsible Research and Innovation	2022 IEEE 28TH INTERNATIONAL CONFERENCE ON ENGINEERING, TECHNOLOGY AND INNOVATION (ICE/ITMC) & 31ST INTERNATIONAL ASSOCIATION FOR MANAGEMENT OF TECHNOLOGY, IAMOT JOINT CONFERENCE	Proceedings Paper	2022	Co-creation was identified as a potential approach towards the operationalization of the area of Responsible Research and Innovation (RRI) due to its cooperative, transparent and iterative characteristics. The EU project SISCODE (Grant agreement: 788217, funded under the Horizon2020 program, conducted a real-life experimentation with 10 pilots across Europe to explore the short- and mid-term effe…	http://dx.doi.org/10.1109/ICE/ITMC-IAMOT55089.2022.10033227	On	Sociology	QRP	Experiment/simulation/quasi-experiment	Assess approach efficacy (system)	Industry	Italia	Business; Computer Science, Interdisciplinary Applications; Green & Sustainable Science & Technology; Management				Co creation works to push RI	0	0	Global Journal of Engineering Science and Research Management		0	International Journal of Arts and Commerce
Carbajo, R; Cabeza, LF	Researchers' perspective within responsible implementation with socio-technical approaches. An example from solar energy research centre in Chile	RENEWABLE & SUSTAINABLE ENERGY REVIEWS	Article	2022	Adopting and contextualizing alternative policy approaches within any scientific discipline or context requires considering the multiple trans-boundary and trans-disciplinary characteristics of the different research and innovations paths and actors, disciplines, and global contexts. However, the implications of the stakeholder's perspective, which provides relevant outcomes for an integration of…	http://dx.doi.org/10.1016/j.rser.2022.112132	On	Sociology	Research infrastructures and environments	Interviews/focus group	Assess approach efficacy (system)	Researchers (private)	Chile	Energy & Fuels; Engineering, Chemical				RI for researchers means more inclusivity in their ranks for better science	0	0	Global Journal of Research in Agriculture & Life Sciences		0	International Journal of Arts and Entrepreneurship
Grey, A; Avenell, A; Bolland, MJ	Procrastination and inconsistency: Expressions of concern for publications with compromised integrity	ACCOUNTABILITY IN RESEARCH-POLICIES AND QUALITY ASSURANCE	Article; Early Access	2022	Expressions of concern (EoC) can reduce the adverse effects of unreliable publications by alerting readers to concerns about publication integrity while assessment is undertaken. We investigated the use of EoC for 463 publications by two research groups for which we notified concerns about publication integrity to 142 journals and 44 publishers between March 2013 and February 2020. By December 20…	http://dx.doi.org/10.1080/08989621.2022.2112572	On	Statistics	Research infrastructures and environments	Experiment/simulation/quasi-experiment	Assess approach efficacy (system)	Editors	New Zealand	Medical Ethics				Took more than 1 years to retract/issue notice and there are alot of hetereginicity between ediors	0	0	Global Journal of Research in Business Management		0	International Journal of Arts, Humanities and Management Studies
Parker, L; Boughton, S; Lawrence, R; Bero, L	Experts identified warning signs of fraudulent research: a qualitative study to inform a screening tool	JOURNAL OF CLINICAL EPIDEMIOLOGY	Article	2022	Objective: Fraudulent research exists but can be difficult to spot. Made-up studies and results can affect systematic reviews and clinical guidelines, causing harm through incorrect treatments and practices. Our aim was to explore indicators of research fraud that could be included in a screening tool to identify potentially problematic studies warranting a closer scrutiny. Study Design and Setti…	http://dx.doi.org/10.1016/j.jclinepi.2022.07.006	On	Sociology	FFP	Interviews/focus group	Awareness and compliance	Researchers (Peer reviewer)	Australia	Health Care Sciences & Services; Public, Environmental & Occupational Health				There is the need for an automated detection tool	0	0	Global Scholastic Research Journal		0	International Journal of Arts Humanities and Social Sciences
Santos-d'Amorim, K; Wang, T; Lund, B; Dos Santos, RNM	From plagiarism to scientific paper mills: a profile of retracted articles within the SciELO Brazil collection	ETHICS & BEHAVIOR	Article	2022	This paper investigates retracted articles indexed in the Scientific Electronic Library Online (SciELO) Brazil, using bibliometric techniques to identify the characteristics of these retractions and relevant citation trends. All records of retracted articles from the first record in October 2004 to April 2022 were included. Sixty-seven retractions and 870 citations pre- and post-retraction were a…	http://dx.doi.org/10.1080/10508422.2022.2141747	On	Statistics	FFP	Meta study	Awareness and compliance	Editors	Brazil	Information Science & Library Science				Paper mills started being rectracted in 2015	0	0	Global Scientific Journal – GSJ Publication		0	International Journal of Ayurveda and Pharma Research
Bottesini, JG; Rhemtulla, M; Vazire, S	What do participants think of our research practices? An examination of behavioural psychology participants' preferences	ROYAL SOCIETY OPEN SCIENCE	Article	2022	What research practices should be considered acceptable? Historically, scientists have set the standards for what constitutes acceptable research practices. However, there is value in considering non-scientists' perspectives, including research participants'. 1873 participants from MTurk and university subject pools were surveyed after their participation in one of eight minimal-risk studies. We …	http://dx.doi.org/10.1098/rsos.200048	On	Sociology	FFP+QRP	Surveys	Awareness and compliance	Participants/public/media/media	USA	Multidisciplinary Sciences				They massivly reject QRP but less FFP (18,7% said they are ok)	0	0	Hardware		0	International Journal of Ayurveda and Pharmaceutical Chemistry
Nunamaker, EA; Reynolds, PS	'Invisible actors'-How poor methodology reporting compromises mouse models of oncology: A cross-sectional survey	PLOS ONE	Article	2022	The laboratory mouse is a key player in preclinical oncology research. However, emphasis of techniques reporting at the expense of critical animal-related detail compromises research integrity, animal welfare, and, ultimately, the translation potential of mouse-based oncology models. To evaluate current reporting practices, we performed a cross-sectional survey of 400 preclinical oncology studies…	http://dx.doi.org/10.1371/journal.pone.0274738	On	Statistics	FFP+QRP	Meta study	Awareness and compliance	Researchers	USA	Multidisciplinary Sciences				Oncology study on animal agreed but are actually not compliant AT ALL	0	0	HCTL Open International Journal of Technology Innovations and Research		0	International Journal of Basic and Applied Science
Talari, K; Goyal, M	Understanding the Awareness of Publication Ethics among Medical Postgraduate Trainees in India: A Web-Based Survey	INDIAN JOURNAL OF RHEUMATOLOGY	Article	2022	Background: Postgraduate training is often the first stage where a medical trainee is required to research and publish. With no or scant prior training and the pressure to publish, it is potentially a stage where ethical lapses and publishing misconducts are likely to occur. We conducted a web-based survey among medical postgraduate trainees in India to assess their awareness about publication et…	http://dx.doi.org/10.4103/0973-3698.364680	On	Sociology	Guidelanes and policies	Surveys (self-reports)	Awareness and compliance	Students	India	Rheumatology				postgraduate lacked adequate awareness of publication ethics	0	0	Hiperboreea Journal		0	International Journal of Basic Medical Sciences and Pharmacy
Phoomirat, R; Kerdsomboon, T; Palittapongarnpim, P	Current status of approaches of Universities in fostering research ethics in Thailand	ACCOUNTABILITY IN RESEARCH-POLICIES AND QUALITY ASSURANCE	Article; Early Access	2022	Research ethics and integrity are essential topics that researchers should always be concerned about and are emphasized by academic communities around the world. However, there is currently little information about the mechanisms to regulate research ethics and integrity in Thailand. Therefore, the aims of this study were to determine the approaches that universities used to support research ethi…	http://dx.doi.org/10.1080/08989621.2022.2145195	On	Sociology	Guidelanes and policies	Surveys	Awareness and compliance	Institution	Thailand	Medical Ethics				Thailand is setting up its SI comitee, small and middle uni still need support	0	0	Histories		0	International Journal of Basic Sciences and Applied Computing
Paret, C; Unverhau, N; Feingold, F; Poldrack, RA; Stirner, M; Schmahl, C; Sicorello, M	Survey on Open Science Practices in Functional Neuroimaging	NEUROIMAGE	Article	2022	Replicability and reproducibility of scientific findings is paramount for sustainable progress in neuroscience. Preregistration of the hypotheses and methods of an empirical study before analysis, the sharing of primary research data, and compliance with data standards such as the Brain Imaging Data Structure (BIDS), are considered effective practices to secure progress and to substantiate qualit…	http://dx.doi.org/10.1016/j.neuroimage.2022.119306	On	Sociology	Publication ethics	Surveys (self-reports)	Awareness and compliance	Researchers	Germany	Neurosciences; Neuroimaging; Radiology, Nuclear Medicine & Medical Imaging				50% of preregistration, the OS mouvement is less present in medical than others	0	0	Hydrobiology		0	International Journal of Basic Sciences and Applied Research
Santos-d'Amorim, K	Research Integrity in the COVID-19 pandemic context: a bibliometric mapping	ATOZ-NOVAS PRATICAS EM INFORMACAO E CONHECIMENTO	Article	2022	Introduction: It presents a bibliometric mapping on the research integrity topic focusing on the scholarly communication published in the scenario originated by the COVID-19 pandemic. Method: The data for this bibliometric study, of an exploratory nature as to the purposes and qualitative-quantitative as to the methods, were collected on December 08, 2021, in the Scopus database, covering article…	http://dx.doi.org/10.5380/atoz.v11.84325	On	Sociology	Research on RI	Meta study	Awareness and compliance	Researchers	Spain	Ethics; Medical Ethics; Social Sciences, Biomedical				Since Covid, everyone is concern with SI	0	0	IJPUB – International Peer Reviewed, Open Access Journal		0	International Journal of Bio
Kondakci, Y; Kurtay, MZ; Kasikci, SK; Önen, Ö	Graduate student perceptions of preparedness for responsible conduct of research: a mixed methods study	ETHICS & BEHAVIOR	Article	2022	This study aims to explore the factors contributing to the perceived preparedness of graduate students for responsible conduct of research (RCR). A convergent mixed design was used, and both interview and quantitative data were collected, analyzed, and integrated to understand the role of individual and institutional factors in the perceived RCR preparedness of graduate students. Both interview a…	http://dx.doi.org/10.1080/10508422.2022.2149524	On	Education	SI training, education, and mentorship	Surveys	Awareness and compliance	Students	Turkey	Ethics; Psychology, Multidisciplinary				Graduate feels it is important to have courses on SI	0	0	Indian Journal of Advanced Nursing		0	International Journal of Bioassays
Sira, N; Decker, M; Kordtomeikel, F; Winkens, A; Leicht-Scholten, C; Gross, D	Chore or desire? Students' response to online lessons in scientific integrity	ACCOUNTABILITY IN RESEARCH-POLICIES AND QUALITY ASSURANCE	Article; Early Access	2022	One of the main responsibilities of universities for their students, researchers, and society is to teach scientific integrity. Over the years, many universities-including RWTH Aachen University-have developed modules to impart the rules of good scientific practice. The current case study outlines the Scientific Integrity online course of RWTH Aachen University that has been offered to all master…	http://dx.doi.org/10.1080/08989621.2022.2145956	On	Sociology	SI training, education, and mentorship	Surveys	Awareness and compliance	Students	Germany	Medical Ethics				Students think that SI is more important after the course than before	0	0	Indian Journal of Advances in Chemical Science		0	International Journal of Biological & Pharmaceutical Research
Walia, T; Kalra, G; Mathur, VP; Dhillon, JK	Authors submission guidelines, a survey of pediatric dentistry journals regarding ethical issues	PLOS ONE	Article	2022	Objective To assess the pattern of instructions regarding the ethical requirements given to authors in various Pediatric Dental Journals. Material & methods A cross-sectional survey of 'instructions for authors,' for analysis of guidelines on ethical processes, was done. Instructions to authors in journals of pediatric dentistry across the globe were reviewed for guidelines with regards to fourte…	http://dx.doi.org/10.1371/journal.pone.0261881	On	Statistics	Guidelanes and policies	Meta study	Awareness and compliance	Editors	UAE	Multidisciplinary Sciences				Not clear enough journals guidelanes	0	0	Indian Journal of Applied Research		0	International Journal of Biological and Chemical Sciences
Chua, JYL; Lee, CSL; Yeo, KP; Ali, Y; Lim, CL	Perception and reaction of Nanyang Technological University (NTU) researchers to different forms of research integrity education modality	BMC MEDICAL ETHICS	Article	2022	Background Research and academic institutions use various delivery channels to deliver Research Integrity (RI) education in their communities. Yet there is no consensus on the best delivery method and the effectiveness of these channels in inculcating a positive RI culture varies across institutions. Hence, this study aimed to understand the preferences of the research community in Nanyang Techno…	http://dx.doi.org/10.1186/s12910-022-00824-6	On	Education	SI training, education, and mentorship	Surveys	Capacity building (individual)	Researchers (public) + phd student	Singapore	Ethics; Medical Ethics; Social Sciences, Biomedical				IS trainning should be made mandatory, e learning was prefered	0	0	Indian Journal of Pharmaceutical Science & Research		0	International Journal of Biology, Pharmacy and Allied Sciences
Cardenuto, JP; Rocha, A	Benchmarking Scientific Image Forgery Detectors	SCIENCE AND ENGINEERING ETHICS	Article	2022	The field of scientific image integrity presents a challenging research bottleneck given the lack of available datasets to design and evaluate forensic techniques. The sensitivity of data also creates a legal hurdle that restricts the use of real-world cases to build any accessible forensic benchmark. In light of this, there is no comprehensive understanding on the limitations and capabilities of…	http://dx.doi.org/10.1007/s11948-022-00391-4	On	Informatics	FFP	Content and textual analysis	Capacity building (mixed)	Researchers (Peer reviewer)	Brazil	Ethics; Engineering, Multidisciplinary; History & Philosophy Of Science; Multidisciplinary Sciences; Philosophy				Benchmark for automated FFP detection. Still alot to do for copy-move image falsification	0	0	Indian Journal of Research in Pharmacy and Biotechnology		0	International Journal of Biomedical Science
Assen, LS; Jongsma, KR; Isasi, R; Tryfonidou, MA; Bredenoord, AL	Roles and responsibilities in stem cell research: a focus group study with stem cell researchers and patients	REGENERATIVE MEDICINE	Article	2022	Background: The perspectives of researchers and patients regarding roles and responsibilities in stem cell research are rarely studied, but these could offer insights about responsible research conduct. Method: We have conducted a qualitative study consisting of focus groups with both early- (n = 7) and late-career stem cell researchers (n = 11) that are primarily based in Europe, and with Dutch …	http://dx.doi.org/10.2217/rme-2022-0019	On	Sociology	FFP+QRP	Interviews/focus group	Capacity building (mixed)	Researchers (public)	Netherlands	Cell & Tissue Engineering; Engineering, Biomedical				More trainning specificly in OS	0	0	Indo American Journal of Pharmaceutical Research		0	International Journal of Biosciences and Nanosciences
Cox, S; Solbakk, JH; Bernabe, RDLC	Research ethics committees and post-approval activities: a qualitative study on the perspectives of European research ethics committee representatives	CURRENT MEDICAL RESEARCH AND OPINION	Article	2022	Objective To explore the views of Research Ethics Committee (REC) representatives in the European Union (EU) on what the status quo is in terms of RECs' activities after the approval of trial protocols for clinical studies. Method This is a qualitative study. The participants in this study are members or representatives of a research ethics committee from the member countries of the European Netw…	http://dx.doi.org/10.1080/03007995.2022.2115773	On	Sociology	FFP+QRP	Interviews/focus group	Capacity building (mixed)	Researchers (directors)	Norway	Medicine, General & Internal; Medicine, Research & Experimental				REC need legislative support and money to do post approval checks	0	0	Indo American Journal of Pharmaceutical Sciences		0	International Journal of Business and Administration Research Review
Lui, PP; Gobrial, S; Pham, S; Giadolor, W; Adams, N; Rollock, D	Open Science and Multicultural Research: Some Data, Considerations, and Recommendations	CULTURAL DIVERSITY & ETHNIC MINORITY PSYCHOLOGY	Article	2022	Public Significance Statement Ethnic minority psychology research/cultural diversity science (EM/D) emphasizes empirical approaches that are responsive to the needs and experiences of people of color, whereas the current mainstream open science movement encourages open communications, democratic review process, and transparency of methods and data for critical scrutiny by other researchers. Findi…	http://dx.doi.org/10.1037/cdp0000541	On	Statistics	Guidelanes and policies	Meta study	Capacity building (mixed)	Researchers	USA	Ethnic Studies; Psychology, Social				Minority psychology science has trouble going OS, but should following the guidelanes of this article	0	0	Industrial Science Journal		0	International Journal of Business and Commerce
Moreira, D; Cardenuto, JP; Shao, RT; Baireddy, S; Cozzolino, D; Gragnaniello, D; Abd-Almageed, W; Bestagini, P; Tubaro, S; Rocha, A; Scheirer, W; Verdoliva, L; Delp, E	SILA: a system for scientific image analysis	SCIENTIFIC REPORTS	Article	2022	A great deal of the images found in scientific publications are retouched, reused, or composed to enhance the quality of the presentation. In most instances, these edits are benign and help the reader better understand the material in a paper. However, some edits are instances of scientific misconduct and undermine the integrity of the presented research. Determining the legitimacy of edits made …	http://dx.doi.org/10.1038/s41598-022-21535-3	On	Informatics	FFP	Experiment/simulation/quasi-experiment	Capacity building (personal)	Researchers (Peer reviewer)	USA	Multidisciplinary Sciences				Autamated tool to flag falsified imaged	0	0	Infrastructures		0	The International Journal of Business & Management
Guba, K; Slovogorodsky, N	Publish or Perish in Russian Social Sciences: Co-Authorship Patterns in Non-Problematic and Predatory Journals	VOPROSY OBRAZOVANIYA-EDUCATIONAL STUDIES MOSCOW	Article	2022	Publication-based metrics have caused a number of strategic responses regarding scientists' publication practices, including involvement in questionable research practices. One of such practices is the fictitious co-authorship that allows authors easily to increase the number of publications. This study examines the changes in publishing behavior in the Russian social sciences from 2014 to 2017 b…	http://dx.doi.org/10.17323/1814-9545-2022-4-80-106	On	Statistics	FFP+QRP	Meta study	Capacity building (personal)	Editors	Russian	Education, Scientific Disciplines				Predatory journals have more numerous authors	0	0	Innovations in Pharmaceuticals and Pharmacotherapy		0	International Journal of Business and Management Invention
Sturman, MC; Sturman, AJ; Sturman, CJ	Uncontrolled Control Variables: The Extent That a Researcher's Degrees of Freedom With Control Variables Increases Various Types of Statistical Errors	JOURNAL OF APPLIED PSYCHOLOGY	Article	2022	Researchers have increasingly warned about p-hacking and the improper use of control variables. This paper considers the risk that a researcher's degrees of freedom with respect to the use of control variables has on the probability of Type I and Type II errors. We also examine the extent that control variables can make marginal effect sizes (i.e., nonzero effects but less than should be statisti…	http://dx.doi.org/10.1037/apl0000849	On	Informatics	QRP	Experiment/simulation/quasi-experiment	Capacity building (personal)	researchers	USA	Psychology, Applied; Management				Simulation on stastistical errors	0	0	Interdisciplinary Perspectives on Infectious Diseases		0	International Journal of Business and Social Research
Pastor-Ramón, E; Herrera-Peco, I; Agirre, O; García-Puente, M; Morán, JM	Improving the Reliability of Literature Reviews: Detection of Retracted Articles through Academic Search Engines	EUROPEAN JOURNAL OF INVESTIGATION IN HEALTH PSYCHOLOGY AND EDUCATION	Article	2022	Nowadays, a multitude of scientific publications on health science are being developed that require correct bibliographic search in order to avoid the use and inclusion of retracted literature in them. The use of these articles could directly affect the consistency of the scientific studies and could affect clinical practice. The aim of the present study was to evaluate the capacity of the main s…	http://dx.doi.org/10.3390/ejihpe12050034	On	Statistics	QRP	Meta study	Capacity building (personal)	Researchers	Spain	Psychology, Clinical				Using multiple search engine is best to be informed of retractation	0	0	Interdisciplinary Toxicology		0	International Journal of Business Management and Economic Research
Felt, U; Frantz, F	RESPONSE_ABILITY A Card-Based Engagement Method to Support Researchers' Ability to Respond to Integrity Issues	SCIENCE AND ENGINEERING ETHICS	Article	2022	Issues related to research integrity receive increasing attention in policy discourse and beyond with most universities having introduced by now courses addressing issues of good scientific practice. While communicating expectations and regulations related to good scientific practice is essential, criticism has been raised that integrity courses do not sufficiently address discipline and career-s…	http://dx.doi.org/10.1007/s11948-022-00365-6	On	Education	SI training, education, and mentorship	Experiment/simulation/quasi-experiment	Capacity building (personal)	Students	Austria	Ethics; Engineering, Multidisciplinary; History & Philosophy Of Science; Multidisciplinary Sciences; Philosophy				A set of cards to help create SI environement	0	0	International Educational Applied Scientific Research Journal		0	International Journal of Business Management and Economic Studies
Tomic, V; Buljan, I; Marusic, A	Development of consensus on essential virtues for ethics and research integrity training using a modified Delphi approach	ACCOUNTABILITY IN RESEARCH-ETHICS INTEGRITY AND POLICY	Article; Early Access	2022	Most ethics and research integrity (ERI) training approaches are based on teaching moral rules, duties or responsibilities, often not sufficiently addressing virtue-based ethics. This study aimed to obtain a consensus among relevant experts on the importance of essential virtues for ERI training and their acquisitions. A modified Delphi consensus process was conducted in three rounds; 31 ERI expe…	http://dx.doi.org/10.1080/08989621.2022.2128340	On	Sociology	SI training, education, and mentorship	Interviews/focus group	Capacity building (personal)	Researchers (SI officers)	Croatia	Medical Ethics				List of value to teach for SI	0	0	International Educational E-Journal		0	International Journal of Business Marketing and Management
Labib, K; Pizzolato, D; Stappers, PJ; Evans, N; Lechner, I; Widdershoven, G; Bouter, L; Dierickx, K; Bergema, K; Tijdink, J	Using co-creation methods for research integrity guideline development - how, what, why and when?	ACCOUNTABILITY IN RESEARCH-POLICIES AND QUALITY ASSURANCE	Article; Early Access	2022	Existing research integrity (RI) guideline development methods are limited in including various perspectives. While co-creation methods could help to address this, there is little information available to researchers and practitioners on how, why and when to use co-creation for developing RI guidelines, nor what the outcomes of co-creation methods are. In this paper, we aim to address this gap. F…	http://dx.doi.org/10.1080/08989621.2022.2154154	On	Sociology	Guidelanes and policies	Interviews/focus group	Capacity building (system)	Industry	Netherlands	Medical Ethics				Guide on how to co create RI guidelanes	0	0	International Journal for Research in Applied Science and Engineering Technology		0	International Journal of Business Quantitative Economics and Applied Management Research
Fraley, RC; Chong, JY; Baacke, KA; Greco, AJ; Guan, HX; Vazire, S	Journal N-Pact Factors From 2011 to 2019: Evaluating the Quality of Social/Personality Journals With Respect to Sample Size and Statistical Power	ADVANCES IN METHODS AND PRACTICES IN PSYCHOLOGICAL SCIENCE	Article	2022	Scholars and institutions commonly use impact factors to evaluate the quality of empirical research. However, a number of findings published in journals with high impact factors have failed to replicate, suggesting that impact alone may not be an accurate indicator of quality. Fraley and Vazire proposed an alternative index, the N-pact factor, which indexes the median sample size of published stu…	http://dx.doi.org/10.1177/25152459221120217	On	Statistics	Publication ethics	Experiment/simulation/quasi-experiment	Capacity building (system)	Researchers	USA	Psychology; Psychology, Multidisciplinary				Develop new metric (based of sample size)	0	0	International Journal of Advance Research in Computer Science And Management Studies		0	International Journal of Business Tourism & Applied Sciences
Bhimraj, A; Morgan, RL; Shumaker, AH; Baden, L; Cheng, VCC; Edwards, KM; Gandhi, RT; Gallagher, JC; Muller, WJ; O'Horo, JC; Shoham, S; Wollins, DS; Falck-Ytter, Y	Lessons Learned from Coronavirus Disease 2019 (COVID-19) Therapies: Critical Perspectives From the Infectious Diseases Society of America (IDSA) COVID-19 Treatment Guideline Panel	CLINICAL INFECTIOUS DISEASES	Article	2022	Despite the challenges of the pandemic, there has been substantial progress with coronavirus disease 2019 (COVID-19) therapies. Pivotal COVID-19 trials like SOLIDARITY, RECOVERY, and ACCT-1 were rapidly conducted and data disseminated to support effective therapies. However, critical shortcomings remain on trial conduct, dissemination and interpretation of study results, and regulatory guidance i…	http://dx.doi.org/10.1093/cid/ciab882	On	epistemology	QRP	Meta study	Capacity building (system)	Institutions	USA	Immunology; Infectious Diseases; Microbiology				Review should be more standardized to improve integrity	0	0	International Journal of Advanced and Applied Sciences		0	International Journal of Case Studies
Senn, J; Luque-Vílchez, M; Larrinaga, C	The role of accounting in the assessment of knowledge production from a multi-stakeholder's perspective	SUSTAINABILITY ACCOUNTING MANAGEMENT AND POLICY JOURNAL	Article	2022	Purpose The purpose of this study is to provide insights into how accounting and accountability systems can contribute to transforming metrics used thus far in research performance evaluation. New metrics are needed to increase research impact on the challenges addressed by science. In particular, we document and reflect on accounting transformations towards responsible research and innovation (R…	http://dx.doi.org/10.1108/SAMPJ-10-2021-0437	On	Economics	Research infrastructures and environments	Meta study	Capacity building (system)	Institution	France	Business, Finance; Green & Sustainable Science & Technology; Environmental Studies; Management				Accounting experience on meta scientific metrics for RI	0	0	International Journal of Advanced Engineering and Management Research		0	International Journal of Chemical and Pharmaceutical Sciences
Zhu, ZY; Mei, H; Liu, H; Yan, B; Zhao, WJ; Yan, J; Ren, SL; Peng, B	Opportunities and challenges for China's scientific journal publishing in the new era	CHINESE SCIENCE BULLETIN-CHINESE	Review	2022	With the rapid growth of scientific research input and output in China, academic journals have attracted increasing attention as the records and communication of scientific research achievements. Combining literature research and discussion from the forum sponsored by the academic divisions of Chinese Academy of Sciences on Frontiers in Science and Technology with the theme of scientific publishi…	http://dx.doi.org/10.1360/TB-2021-1337	On	Political science	Research infrastructures and environments	Content and textual analysis	Capacity building (system)	Editors	China	Multidisciplinary Sciences				Chinese journals are failling internationally cuz they don't deal well with SI	0	0	International Journal of Advanced Engineering and Nano Technology		0	International Journal of Chemical Science and Technology
Gholampour, B; Gholampour, S; Noruzi, A; Arsenault, C; Haertle, T; Saboury, AA	Retracted articles in oncology in the last three decades: frequency, reasons, and themes	SCIENTOMETRICS	Article	2022	The field of oncology is the main field in medicine with a high rate of retraction. Thus, the purpose of this study was to investigate the trends of retracted publications in oncology, evaluating their bibliographic characteristics and the reasons for the retraction of articles. The research was conducted specifically using a scientometric approach and relying on scientific visualization techniqu…	http://dx.doi.org/10.1007/s11192-022-04305-w	On	Statistics	FFP+QRP	Meta study	Consequences	Researchers	Iran	Computer Science, Interdisciplinary Applications; Information Science & Library Science				Most retracted papers: China,US, Japan, Iran,Italy. Image duplication is the first cause. Most of them were in only two journals	0	0	International Journal of Advanced Research and Review		0	International Journal of Chemical Studies
Yi, NN; Nemery, B; Dierickx, K	Do biomedical researchers differ in their perceptions of plagiarism across Europe? Findings from an online survey among leading universities	BMC MEDICAL ETHICS	Article	2022	Background Existing research on perceptions of plagiarism and cultural influences mainly focuses on comparisons between the Western World and the Eastern World. However, possible differences within the Western World have hardly been assessed, especially among biomedical academics. The authors compared perceptions of plagiarism among European biomedical researchers who participated in an online su…	http://dx.doi.org/10.1186/s12910-022-00818-4	On	Sociology	FFP	Surveys (self-reports)	Definition of notion	Researchers (public)	China	Ethics; Medical Ethics; Social Sciences, Biomedical				EU has small different perceptions of plagiarism. Nordic are more severe	0	0	International Journal of Advanced Research in Science, Engineering and Technology		0	International Journal of Civil, Mechanical and Energy Science
Manapat, PD; Anderson, SF; Edwards, MC	A Revised and Expanded Taxonomy for Understanding Heterogeneity in Research and Reporting Practices	PSYCHOLOGICAL METHODS	Article; Early Access	2022	Concerns about replication failures can be partially recast as concerns about excessive heterogeneity in research results. Although this heterogeneity is an inherent part of science (e.g., sampling variability; studying different conditions), not all heterogeneity results from unavoidable sources. In particular, the flexibility researchers have when designing studies and analyzing data adds addit…	http://dx.doi.org/10.1037/met0000488	On	Epistemology	QRP	Content and textual analysis	Definition of notion	Researchers	USA	Psychology, Multidisciplinary				Taxonomie for thinking the hetereginicity/flexibility of methods	0	0	International Journal of Advanced Technology and Engineering Research		0	International Journal of Clinical and Diagnostic Research
Randles, S; Tancoigne, E; Joly, PB	Two tribes or more? The historical emergence of discourse coalitions of responsible research and innovation (rri) and Responsible Research and Innovation (RRI)	JOURNAL OF RESPONSIBLE INNOVATION	Article	2022	Tracing the historical emergence of academic/policy discourses shines a light on processes of early institutionalisation, informs narratives of contemporary self-identity and provides a resource from which to imagine alternative futures. Contributing to this ambition our paper uses scientometric methods to undertake two socio-semantic analyses. First, we identify the de-facto origins and contempo…	http://dx.doi.org/10.1080/23299460.2022.2061306	On	Sociology	Research on RI	Meta study	Definition of notion	Researchers (private and public)	UK	Ethics; History & Philosophy Of Science; Management; Social Issues				Limited cross-fertilisation between SI concepts	0	0	International Journal of Advanced Technology and Innovative Research		0	International Journal of Clinical Cases and Investigations
Mohammadi, A; Babaei, S	Responsible Research and Responsible Innovation: Have new concepts emerged?	2022 IEEE 28TH INTERNATIONAL CONFERENCE ON ENGINEERING, TECHNOLOGY AND INNOVATION (ICE/ITMC) & 31ST INTERNATIONAL ASSOCIATION FOR MANAGEMENT OF TECHNOLOGY, IAMOT JOINT CONFERENCE	Proceedings Paper	2022	In recent years, the concept of social responsibility and role of research and innovation in solving society challenges has become very widespread. The responsibility of research and innovations in universities and scientific centers is very significant. The purpose of this study was recognizing evolutionary path of the concepts of Responsible Research and Responsible Innovation based on scientom…	http://dx.doi.org/10.1109/ICE/ITMC-IAMOT55089.2022.10033159	On	Sociology	Research on RI	Meta study	Definition of notion	Researchers	Iran	Business; Computer Science, Interdisciplinary Applications; Green & Sustainable Science & Technology; Management				List of evolution of RI concepts	0	0	International Journal of Advanced Technology and Science		0	International Journal of Collaborative Research on Internal Medicine & Public Health
Gureyev, VN; Mazov, NA	Bibliometrics as a promising tool for solving publication ethics issues	HELIYON	Article	2022	Publication ethics principles became one of the main aspects of conducting scientific research and presenting its results. Publication ethics challenges cover a wide range of problems of varying importance that involve all participants of publication processes: authors, academic authorities, peer-reviewers, editorial board members, publishers, and funders. All stakeholders put efforts to make mod…	http://dx.doi.org/10.1016/j.heliyon.2022.e09123	On	Statistics	FFP+QRP	Content and textual analysis	Denounce or detect QRP	Editors	Russia	Multidisciplinary Sciences				Review of bibliometrics works to detect FFP+QRP	0	0	International Journal of Advancements in Research & Technology		0	International Journal of Commerce and Management Research
Day, A	Exploratory analysis of text duplication in peer-review reveals peer-review fraud and paper mills	SCIENTOMETRICS	Article	2022	Comments received from referees during peer-review were analysed to determine the rates of duplication and partial duplication. It is very unusual for 2 different referees to submit identical comments, so the rare cases where this happens are of interest. In some cases, it appears that paper-mills create fake referee accounts and use them to submit fake peer-review reports. These include comments…	http://dx.doi.org/10.1007/s11192-022-04504-5	On	Statistics	Publication ethics	Investigation or forensic analysis	Denounce or detect QRP	Researchers (Peer reviewer)	UK	Computer Science, Interdisciplinary Applications; Information Science & Library Science				Fake reviewers copy and paste comments	0	0	International Journal of Advances in Engineering		0	International Journal of Communication and Health
Tang, GY; Cai, H; Jia, JW	Status bias in Chinese scholarly publishing: an exploratory study based on mixed methods	ACCOUNTABILITY IN RESEARCH-POLICIES AND QUALITY ASSURANCE	Article; Early Access	2022	The academic community requires not only responsible research but also responsible academic journals. An exploratory study of Chinese-language academic journals that used mixed methods found Chinese-language academic journals on the humanities and social sciences exhibiting a widespread status bias. Most of them summarily rejected submissions from junior researchers and students without paying du…	http://dx.doi.org/10.1080/08989621.2022.2117621	On	Sociology	Publication ethics	Meta study	Denounce or detect QRP	Editors	China	Medical Ethics				Chinese language journals are biaised	0	0	International Journal of Advances in Interdisciplinary Research		0	International Journal of Communication Networks and Information Security
Niessl, C; Herrmann, M; Wiedemann, C; Casalicchio, G; Boulesteix, AL	Over-optimism in benchmark studies and the multiplicity of design and analysis options when interpreting their results	WILEY INTERDISCIPLINARY REVIEWS-DATA MINING AND KNOWLEDGE DISCOVERY	Article	2022	In recent years, the need for neutral benchmark studies that focus on the comparison of methods coming from computational sciences has been increasingly recognized by the scientific community. While general advice on the design and analysis of neutral benchmark studies can be found in recent literature, a certain flexibility always exists. This includes the choice of data sets and performance mea…	http://dx.doi.org/10.1002/widm.1441	On	Informatics	QRP	Experiment/simulation/quasi-experiment	Denounce or detect QRP	Researchers (public)	Germany	Computer Science, Artificial Intelligence; Computer Science, Theory & Methods				Benchmarking is vulnerable to QRP	0	0	International Journal of Agriculture and Biosciences		0	International Journal of Comprehensive Research in Biological Sciences
Chin, JM; Holcombe, AO	RETHINKING REPLICATION IN EMPIRICAL LEGAL RESEARCH	UNIVERSITY OF WESTERN AUSTRALIA LAW REVIEW	Article	2022	A large number of systematic replication attempts in the social sciences have failed to support the claims in the original studies. These surprising results have inspired a body of metascientific research aimed at understanding these failures to replicate and ensuring future research is credible. In this article, we relate these new insights from metascience to empirical legal research. Specifica…		On	Statistics	QRP	Meta study	Denounce or detect QRP	Researchers	Australia	Law				Law studies suffer from replication issues	0	0	International Journal of Agriculture and Crop Sciences		0	International Journal of Computation and Applied Sciences
Breznau, N; Rinke, EM; Wuttke, A; Nguyen, HHV; Adem, M; Adriaans, J; Alvarez-Benjumea, A; Andersen, HK; Auer, D; Azevedo, F; Bahnsen, O; Balzer, D; Bauer, G; Bauer, PC; Baumann, M; Baute, S; Benoit, V; Bernauer, J; Berning, C; Berthold, A; Bethke, FS; Biegert, T; Blinzler, K; Blumenberg, JN; Bobzien, L; Bohman, A; Bol, T; Bostic, A; Brzozowska, Z; Burgdorf, K; Burger, K; Busch, KB; Carlos-Castill…	Observing many researchers using the same data and hypothesis reveals a hidden universe of uncertainty	PROCEEDINGS OF THE NATIONAL ACADEMY OF SCIENCES OF THE UNITED STATES OF AMERICA	Article	2022	This study explores how researchers' analytical choices affect the reliability of scientific findings. Most discussions of reliability problems in science focus on systematic biases. We broaden the lens to emphasize the idiosyncrasy of conscious and unconscious decisions that researchers make during data analysis. We coordinated 161 researchers in 73 research teams and observed their research dec…	http://dx.doi.org/10.1073/pnas.2203150119	On	Sociology	QRP	Experiment/simulation/quasi-experiment	Denounce or detect QRP	Researchers	USA	Multidisciplinary Sciences				95% of the total variance were unexplained by the known biaises	0	0	International Journal of Agriculture and Environmental Research		0	International Journal of Computational Engineering Research
Francis, G; Thunell, E	Excess success in articles on object-based attention	ATTENTION PERCEPTION & PSYCHOPHYSICS	Article	2022	Twenty-five years of research has explored the object-based attention effect using the two-rectangles paradigm and closely related paradigms. While reading this literature, we noticed statistical attributes that are sometimes related to questionable research practices, which can undermine the reported conclusions. To quantify these attributes, we applied the Test for Excess Success (TES) individu…	http://dx.doi.org/10.3758/s13414-022-02459-6	On	Statistics	QRP	Meta study	Denounce or detect QRP	Researchers	Switzerland	Psychology, Mathematical; Psychology, Experimental				Literrature on attention are probably QRPed	0	0	International Journal of Agriculture Innovations and Research		0	International Journal of Computational Science, Mathematics and Engineering
Rosso, M; Wirz, R; Loretan, AV; Sutter, NA; Da Cunha, CTP; Jaric, I; Würbel, H; Voelkl, B	Reliability of common mouse behavioural tests of anxiety: A systematic review and meta-analysis on the effects of anxiolytics	NEUROSCIENCE AND BIOBEHAVIORAL REVIEWS	Article; Proceedings Paper	2022	The validity of widely used rodent behavioural tests of anxiety has been questioned, as they often fail to produce consistent results across independent replicate studies. In this study, we assessed the sensitivity of common behavioural tests of anxiety in mice to detect anxiolytic effects of drugs prescribed to treat anxiety in humans. We conducted a pre-registered systematic review of 814 studi…	http://dx.doi.org/10.1016/j.neubiorev.2022.104928	On	Epistemology	QRP	Meta study	Denounce or detect QRP	Researchers	Switzerland	Behavioral Sciences; Neurosciences				behavioural tests of anxiety are not working	0	0	International Journal of Agriculture, Environment and Bioresearch		0	International Journal of Computer & Electronics Research
Kalichman, MW; Devereaux, ML; Plemmons, DK	A Course for Teaching and Learning About the Responsible Conduct of Research	JOURNAL OF EMPIRICAL RESEARCH ON HUMAN RESEARCH ETHICS	Article	2022	Over the past 30 years, the scientific community has been increasingly challenged to provide the next generation of researchers with training in responsible conduct of research (RCR). Although RCR courses, workshops, and seminars are now routinely taught internationally, there is little uniformity in goals, content, pedagogy, duration, class size, or methods of assessment. The result is a mixed p…	http://dx.doi.org/10.1177/15562646211047163	On	Education	SI training, education, and mentorship	Content and textual analysis	Denounce or detect QRP + capacity building (personal)	Researchers (SI officers)	USA	Ethics; Medical Ethics				substantial variation in educational materials + proposition d'un benchmark	0	0	International Journal of Applied Science and Technology		0	International Journal of Computer & Communication Engineering Research
Fanelli, D; Schleicher, M; Fang, FC; Casadevall, A; Bik, EM	Do individual and institutional predictors of misconduct vary by country? Results of a matched-control analysis of problematic image duplications	PLOS ONE	Article	2022	Pressures to publish, perverse incentives, financial interest and gender are amongst the most commonly discussed risk factors for scientific misconduct. However, evidence of their association with actual data fabrication and falsification is inconclusive. A recent case-controlled analysis of articles containing problematic image duplications suggested that country of affiliation of first and last…	http://dx.doi.org/10.1371/journal.pone.0255334	On	Statistics	FFP	Meta study	Determinant (mixed)	Researchers	UK	Multidisciplinary Sciences				Only significant correlation for FFP is country (CHINA)	0	0	International Journal of Applied Sciences and Biotechnology		0	International Journal of Computer and Information Technology
Osborne, C; Norris, E	Pre-registration as behaviour: developing an evidence-based intervention specification to increase pre-registration uptake by researchers using the Behaviour Change Wheel	COGENT PSYCHOLOGY	Article	2022	Pre-registration is an open research practice that can mitigate against questionable research practices and contribute to enhanced research outcomes, such as increased research transparency. This paper explores barriers and enablers to pre-registration, and develops an evidence-based behaviour change intervention specification to increase its uptake. The Behaviour Change Wheel (BCW) framework of …	http://dx.doi.org/10.1080/23311908.2022.2066304	On	Sociology	Guidelanes and policies	Surveys (self-reports)	Determinant (mixed)	Researchers	UK	Psychology, Multidisciplinary				Insufficient knowledge and skill, social support, time, and incentivisation	0	0	International Journal of Arts and Commerce		0	International Journal of Computer Applications
El Bairi, K; El Kadmiri, N; Maryam, F	Exploring scientific misconduct in Morocco based on an analysis of plagiarism perception in a cohort of 1,220 researchers and students	ACCOUNTABILITY IN RESEARCH-POLICIES AND QUALITY ASSURANCE	Article	2022	Plagiarism is widely regarded as an issue of low- and middle-income countries because of several factors such as the lack of ethics policy and poor research training. In Morocco, plagiarism and its perception by academics has not been investigated on a large scale. In this study, we evaluated different aspects of plagiarism among scholars based on a 23-question cross-sectional survey. Factors ass…	http://dx.doi.org/10.1080/08989621.2022.2110866	On	Sociology	FFP	Surveys (self-reports)	Determinant (personal)	Researchers (public)	Morocoo	Medical Ethics				time constraint, junior, lack of definition	0	0	International Journal of Arts Humanities and Social Sciences		0	International Journal of Computer Application and Engineering Technology
Zhang, N; Guo, MX; Jin, CH; Xu, Z	Effect of medical researchers' creative performance on scientific misconduct: a moral psychology perspective	BMC MEDICAL ETHICS	Article	2022	Background: In recent years, some researchers have engaged in scientific misconduct such as fabrication, falsifica-tion, and plagiarism to achieve higher research performance. Considering their detrimental effects on individuals ' health status (e.g., patients, etc.) and extensive financial costs levied upon healthcare systems, such wrongdoings have even more salience in medical sciences. However…	http://dx.doi.org/10.1186/s12910-022-00876-8	On	Sociology	FFP+QRP	Surveys	Determinant (personal)	Researchers (public)	China	Ethics; Medical Ethics; Social Sciences, Biomedical				creativity leads to misconduct trough self lisciencing but countered by moral identity	0	0	International Journal of Ayurveda and Pharma Research		0	International Journal of Computer Applications in Engineering Sciences
Troughton, L; Obasi, A	An exploration of practices affecting research integrity in global health partnerships	BMJ GLOBAL HEALTH	Article	2022	Background Research integrity is central to good research practice yet it is under-researched in global health. Aim To identify and explore factors which promote or constrain adherence to research integrity principles in global health research partnerships, specifically at a UK higher education institution (HEI) and its low-to-middle-income country (LMIC) partners. Methods Qualitative study using…	http://dx.doi.org/10.1136/bmjgh-2022-009092	On	Sociology	FFP+QRP	Surveys	Determinant (personal)	Researchers	UK	Public, Environmental & Occupational Health				funding flows, inequitable power relations, the competitive culture of the global health ecosystem and institutional psychosocial safety	0	0	International Journal of Ayurveda and Pharmaceutical Chemistry		0	International Journal of Computer Applications Technology and Research
Schonhaut, L; Costa-Roldan, I; Oppenheimer, I; Pizarro, V; Han, D; Díaz, F	Scientific publication speed and retractions of COVID-19 pandemic original articles	REVISTA PANAMERICANA DE SALUD PUBLICA-PAN AMERICAN JOURNAL OF PUBLIC HEALTH	Article	2022	Objective. To describe the editorial processing time of published COVID-19 research articles and compare this with a similar topic, human influenza, and analyze the number of publications, withdrawals, and retractions. Methods. A descriptive-analytical study using PubMed on research articles with the MeSH terms human influenza and COVID-19. Time to acceptance (from submission to acceptance) and t…	http://dx.doi.org/10.26633/RPSP.2022.25	On	Statistics	FFP+QRP	Meta study	Determinant (personal)	Researchers (Peer reviewer)	Chilie	Public, Environmental & Occupational Health				speed of acceptance COVID-19 was 11.5 times faster than for human influenza. The rate of retractation was also higher (81 to 1)	0	0	International Journal of Basic & Clinical Pharmacology		0	International Journal of Computer Engineering & Applications
Gao, YY; Wilson, J; Mabrouk, PA	How Do Chemistry Faculty and Graduate Students Engage in Decision Making on Issues Related to Ethical and Responsible Conduct of Research Including Authorship?	SCIENCE AND ENGINEERING ETHICS	Article	2022	In the United States National Science Foundation and the National Institutes of Health have mandated training STEM doctoral students in the ethical and responsible conduct of research to improve doctoral students' ethical decision-making skills; however, little is known about the process and factors that STEM faculty and graduate students use in their decision-making. This exploratory case study …	http://dx.doi.org/10.1007/s11948-022-00381-6	On	Psychology	QRP	Interviews/focus group	Determinant (personal)	Researchers (public)	USA	Ethics; Engineering, Multidisciplinary; History & Philosophy Of Science; Multidisciplinary Sciences; Philosophy				description of the ethical decision-making on authorship	0	0	International Journal of Biological and Chemical Sciences		0	International Journal of Computer Engineering in Research Trends
Sala-Bubaré, A; Corcelles, M; Suñé-Soler, N; Castelló, M	Researchers' perceptions of COVID-19 impact on Responsible Research and Innovation (RRI)-based practices and society's view of science in the first months of the pandemic	TUNING JOURNAL FOR HIGHER EDUCATION	Article	2022	Over the last decade, national and international agencies have repeatedly called for research practices aligned with the Responsible Research and Innovation (RRI), with varied effects on different disciplines and countries. The COVID-19 pandemic made this need even more critical. This study aimed to explore whether and how, from researchers' point of view, the COVID-19 pandemic has led to changes…	http://dx.doi.org/10.18543/tjhe.2324	On	Sociology	Guidelanes and policies	Surveys	Determinant (system)	Researchers	Spain	Education & Educational Research				working conditions and research funding needs improvement and be reinforced in RI guidelanes	0	0	International Journal of Case Studies		0	International Journal of Computer Networks and Applications
Tabarés, R; Loeber, A; Nieminen, M; Bernstein, MJ; Griessler, E; Blok, V; Cohen, J; Hönigmayer, H; Wunderle, U; Frankus, E	Challenges in the implementation of responsible research and innovation across Horizon 2020	JOURNAL OF RESPONSIBLE INNOVATION	Article	2022	In the last decade, the European Commission (EC) developed an ambitious strategy to promote RRI across the Horizon 2020 Framework Programme for Research and Innovation (H2020). This effort resulted in a significant number of European-funded projects that substantially expanded the available knowledge of the theory, methods and implementation of RRI. However, various evaluations and studies reveal…	http://dx.doi.org/10.1080/23299460.2022.2101211	On	Sociology	Guidelanes and policies	Interviews/focus group	Determinant (system)	Researchers (private and public)	Spain	Ethics; History & Philosophy Of Science; Management; Social Issues				RI was lacking in Horizon because of poor definition/enforcement of it	0	0	International Journal of Cell Biology		0	International Journal of Computer Networks and Communications Security
Kis, A; Tur, EM; Lakens, D; Vaesen, K; Houkes, W	Leaving academia: PhD attrition and unhealthy research environments	PLOS ONE	Article	2022	This study investigates PhD candidates' (N = 391) perceptions about their research environment at a Dutch university in terms of the research climate, (un)ethical supervisory practices, and questionable research practices. We assessed whether their perceptions are related to career considerations. We gathered quantitative self-report estimations of the perceptions of PhD candidates using an onlin…	http://dx.doi.org/10.1371/journal.pone.0274976	On	Psychology	Research infrastructures and environments	Surveys	Determinant (system)	Students	Netherlands	Multidisciplinary Sciences				List of factors for which people leave academia	0	0	International Journal of Clinical and Diagnostic Research		0	International Journal of Computer Science & Communication Security
Olesen, AP; Amin, L; Mahadi, Z; Ibrahim, M	Exploring the organisational context of research misconduct in higher learning institutions in Malaysia	DEVELOPING WORLD BIOETHICS	Article	2022	Due to the financial pressure caused by cutbacks in funding and the race to achieve higher university rankings, researchers are competing for limited funds. These funds enable researchers to contribute to the scientific enterprise and to secure better positions. Given this pressure, there is a need to understand how academic organisations can influence academic integrity. This study uses a qualit…	http://dx.doi.org/10.1111/dewb.12298	On	sociology	FFP+QRP	Interviews/focus group	Determinant (systematic)	Researchers (public)	Malaysia	Medical Ethics				mentorship, the pressure to perform, the research environment and research policies related to misconduct can contribute to research misconduct	0	0	International Journal of Collaborative Research on Internal Medicine & Public Health		0	International Journal of Computer Science and Business Informatics
Scheibein, F; Donnelly, W; Wells, JS	Assessing open science and citizen science in addictions and substance use research: A scoping review	INTERNATIONAL JOURNAL OF DRUG POLICY	Review	2022	Background: The EU promotes 'Open Science' as a public good. Complementary to its implementation is Citizen Science, which redefines the relationship between the scientific community, civic society and the individual. Open Science and Citizen Science poses challenges for the substance use and addictions research community but may provide positive opportunities for future European addiction resear…	http://dx.doi.org/10.1016/j.drugpo.2021.103505	On	Sociology	Research infrastructures and environments	Meta study	Determinants (mixed)	Researchers	Ireland	Substance Abuse				List of foctors preventing OS and citizen science	0	0	International Journal of Computational Engineering Research		0	International Journal of Computer Science and Communication Networks
Pérez-Neri, I; Pineda, C; Sandoval, H	Threats to scholarly research integrity arising from paper mills: a rapid scoping review	CLINICAL RHEUMATOLOGY	Review	2022	Paper mills are unethical outsourcing agencies proficient in fabricating fraudulent manuscripts submitted to scholarly journals. In earlier years, the activity of such companies involved plagiarism, but their processes have gained complexity, involving the fabrication of images and fake results. The objective of this study is to examine the main features of retracted paper mills' articles registe…	http://dx.doi.org/10.1007/s10067-022-06198-9	On	Statistics	FFP	Meta study	Occurrence of FFP	Institution	Mexico	Rheumatology				Growing number of milled paper, nearly all from China and in medical science	0	0	International Journal of Computer Engineering in Research Trends		0	International Journal of Computer Science and Information Security
Kwee, RM; Almaghrabi, MT; Kwee, TC	Scientific integrity and fraud in radiology research	EUROPEAN JOURNAL OF RADIOLOGY	Article	2022	Purpose: To investigate the view of radiologists on the integrity of their own and their colleagues' scientific work.Materials and methods: Corresponding authors of articles that were published in 12 general radiology journals in 2021 were invited to participate in a survey on scientific integrity.Results: A total of 219 (6.2 %) of 3,511 invited corresponding authors participated. Thirteen (5.9 %…	http://dx.doi.org/10.1016/j.ejrad.2022.110553	On	Sociology	FFP+QRP	Surveys (self-reports)	Occurrence of FFP+QRP	Researchers	Netherlands	Clinical Neurology; Radiology, Nuclear Medicine & Medical Imaging				Overall confidence is high while misconduct are rampant 39% have seen QRP last 3 years	0	0	International Journal of Computer Science and Network Security		0	International Journal of Computer Science and Information Technologies
Isbell, DR; Brown, D; Chen, MS; Derrick, DJ; Ghanem, R; Arvizu, MNG; Schnur, E; Zhang, MX; Plonsky, L	Misconduct and Questionable Research Practices: The Ethics of Quantitative Data Handling and Reporting in Applied Linguistics	MODERN LANGUAGE JOURNAL	Article	2022	Scientific progress depends on the integrity of data and research findings. Intentionally distorting research data and findings constitutes scientific misconduct and introduces falsehoods into the scientific record. Unintentional distortions arising from questionable research practices (QRPs), such as unsystematically deleting outliers, pose similar obstacles to knowledge advancement. To investig…	http://dx.doi.org/10.1111/modl.12760	On	Sociology	FFP+QRP	Surveys (self reports)	Occurrence of FFP+QRP	Researchers	USA	Education & Educational Research; Linguistics				93% have done QRP ever	0	0	International Journal of Computer Science and Network		0	International Journal of Computer Science and Mobile Computing
Kaiser, M; Drivdal, L; Hjellbrekke, J; Ingierd, H; Rekdal, OB	Questionable Research Practices and Misconduct Among Norwegian Researchers	SCIENCE AND ENGINEERING ETHICS	Article	2022	This article presents results from the national survey conducted in 2018 for the project Research Integrity in Norway (RINO). A total of 31,206 questionnaires were sent out to Norwegian researchers by e-mail, and 7291 responses were obtained. In this paper, we analyse the survey data to determine attitudes towards and the prevalence of fabrication, falsification and plagiarism (FFP) and contrast …	http://dx.doi.org/10.1007/s11948-021-00351-4	On	Sociology	FFP+QRP	Surveys (self reports)	Occurrence of FFP+QRP	Researchers (private and public)	Norway	Ethics; Engineering, Multidisciplinary; History & Philosophy Of Science; Multidisciplinary Sciences; Philosophy				40% have done QRP last 3 years	0	0	International Journal of Computer Science and Software Engineering		0	International Journal of Computer Science and Network
Schulz, R; Langen, G; Prill, R; Cassel, M; Weissgerber, TL	Reporting and transparent research practices in sports medicine and orthopaedic clinical trials: a meta-research study	BMJ OPEN	Article	2022	Objectives Transparent reporting of clinical trials is essential to assess the risk of bias and translate research findings into clinical practice. While existing studies have shown that deficiencies are common, detailed empirical and field-specific data are scarce. Therefore, this study aimed to examine current clinical trial reporting and transparent research practices in sports medicine and or…	http://dx.doi.org/10.1136/bmjopen-2021-059347	On	Statistics	FFP+QRP	Meta study	Occurrence of FFP+QRP	Editors	Germany	Medicine, General & Internal				Some essential info are missing in most studies (even high quality)	0	0	International Journal of Computer Science and Technology		0	International Journal of Computer Science and Network Security
Khaw, P; Do, V; Lim, K; Cunninghame, J; Dixon, J; Vassie, J; Bailey, M; Johnson, C; Kahl, K; Gordon, C; Cook, O; Foo, K; Fyles, A; Powell, M; Haie-Meder, C; D'Amico, R; Bessette, P; Mileshkin, L; Creutzberg, CL; Moore, A	Radiotherapy Quality Assurance in the PORTEC-3 (TROG 08.04) Trial	CLINICAL ONCOLOGY	Article	2022	Aims: Quality assurance in radiotherapy (QART) is essential to ensure the scientific integrity of a clinical trial. This paper reports the findings of the retrospective QART assessment for all centres that participated in PORTEC-3; a randomised controlled trial that compared pelvic radiotherapy with concurrent chemoradiotherapy to the pelvis followed by adjuvant chemotherapy. The trial showed an …	http://dx.doi.org/10.1016/j.clon.2021.11.015	On	Statistics	FFP+QRP	Meta study	Occurrence of FFP+QRP	Researchers (private and public)	Australia	Oncology				Quality assement of a research project. It was good.	0	0	International Journal of Computer Science and Telecommunications		0	International Journal of Computer Science and Software Engineering
[truncated: 2,541 more rows]

## Sheet: C. Retrieved the 17.01.2024
Paola Mattei	Democratizing Science		2023	book		http://www.jstor.org/stable/jj.6557176	Duplicate												Predatory journals list		Beall list (not used)
AMANDA LOCK SWARR	Envisioning African Intersex		2023	book		http://www.jstor.org/stable/j.ctv37c06h4	Duplicate										0	0	Abstract and Applied Analysis	0	European Journal of Biotechnology and Bioscience
Clare Lewis; Gabriel Moshenska	Life-writing in the History of Archaeology		2023	book		http://www.jstor.org/stable/j.ctv37mk2fp	Duplicate										0	0	Academic Exchange Quarterly	0	Academic Research Reviews
[truncated: 2,992 more rows]

## Sheet: Comparaison WOS CON
Topic of interest	CON	89			WOS	583		Aim								Sub-Aim								General methodology								Population studied								Type of study								Nationality of the study
[truncated: 118 more rows]
[truncated: 4 more columns]

[truncated: 4 more sheets: AllOn+corectedDisciplAfiliation, Nationality addition tab, Discipline affiliation, Results table]
